# Supplementary material for: Integrated Multi-Omics Analysis Reveals the Effect of Maternal Gestational Diabetes on Fetal Mouse Hippocampi
Source: Front Cell Dev Biol. 2022 Feb 14;10:748862. doi: 10.3389/fcell.2022.748862 (PMC8883435; doi:10.3389/fcell.2022.748862)
Supplement: Supplementary file 1 [file Table2.xlsx]

## Sheet: Table S1
#chr	start	end	length	Num_C	meanMethy1	meanMethy2	diff_Methy	Symbol	Up2K	5-UTR	CDS	Intron	3-UTR	Down2K
chr8	121072466	121072614	149	4	0.0590897	0.901743	0.842653	Gm20388	NO	NO	NO	YES	NO	NO
chr8	121072466	121072614	149	4	0.0590897	0.901743	0.842653	Fendrr	NO	NO	NO	YES	NO	NO
chr5	123287005	123287090	86	5	0.0596299	0.902174	0.842544	Wdr66	NO	NO	NO	YES	NO	NO
chr13	13743250	13743317	68	7	0.0601967	0.902315	0.842118	Lyst	NO	NO	YES	NO	NO	NO
chr1	167307916	167308013	98	4	0.0521732	0.876464	0.824291	Tmco1	YES	NO	NO	NO	NO	NO
chr11	75430136	75430199	64	5	0.0926035	0.892925	0.800322	Serpinf2	NO	NO	NO	NO	NO	YES
chr2	3346778	3346892	115	4	0.0531076	0.848304	0.795197	Olah	NO	NO	YES	NO	NO	NO
chr3	89069104	89069174	71	11	0.0630455	0.856907	0.793861	Ash1l	NO	NO	NO	YES	NO	NO
chr11	82923561	82923651	91	4	0.0503184	0.840339	0.790021	Unc45bos	NO	NO	NO	NO	NO	YES
chr11	82923561	82923651	91	4	0.0503184	0.840339	0.790021	Unc45b	NO	NO	NO	YES	NO	NO
chr1	33519893	33519975	83	4	0.0618997	0.851553	0.789653	Prim2	NO	NO	NO	YES	NO	NO
chr10	115165954	115166070	117	4	0.116257	0.905656	0.789399	Tph2	NO	NO	NO	YES	NO	NO
chr15	48332565	48332669	105	6	0.0583781	0.813815	0.755437	Csmd3	NO	NO	NO	YES	NO	NO
chr1	89096488	89101473	4986	8	0.0521732	0.785654	0.733481	Sh3bp4	NO	NO	NO	YES	NO	NO
chr1	89096488	89101473	4986	8	0.0521732	0.785654	0.733481	Gm38312	NO	NO	NO	NO	NO	YES
chr2	131945530	131945662	133	7	0.044737	0.775356	0.730619	Gm28045	NO	NO	NO	YES	NO	NO
chr11	57683133	57683246	114	4	0.0423908	0.768234	0.725843	Galnt10	NO	NO	NO	YES	NO	NO
chr6	31358137	31362783	4647	4	0.120512	0.82678	0.706269	Gm14532	NO	NO	NO	YES	NO	NO
chr1	52520263	52520339	77	5	0.0403627	0.74323	0.702867	Rps27a-ps1	YES	NO	NO	NO	NO	NO
chr19	52974352	52974466	115	5	0.0375282	0.725309	0.68778	Xpnpep1	NO	NO	NO	YES	NO	NO
chr1	155029096	155029189	94	4	0.237718	0.91978	0.682062	Gm29282	NO	NO	NO	YES	NO	NO
chr10	59767933	59768067	135	6	0.0635121	0.72734	0.663828	Micu1	NO	NO	NO	YES	NO	NO
chr8	88578671	88578747	77	4	0.164775	0.825078	0.660303	Nkd1	NO	NO	NO	YES	NO	NO
chr2	147235930	147236032	103	6	0.176143	0.828728	0.652585	Nkx2-2os	NO	NO	NO	YES	NO	NO
chr12	70878223	70878276	54	4	0.204502	0.849558	0.645055	Frmd6	NO	NO	NO	YES	NO	NO
chr10	4621123	4621216	94	5	0.265658	0.901584	0.635926	Esr1	NO	NO	NO	YES	NO	NO
chr9	42682990	42683080	91	4	0.264505	0.898104	0.633598	Grik4	NO	NO	NO	YES	NO	NO
chr7	126981433	126981530	98	4	0.267741	0.900909	0.633168	Cdipt	NO	NO	NO	NO	NO	YES
chr8	35675441	35676811	1371	6	0.305731	0.937076	0.631345	Mfhas1	NO	NO	YES	YES	NO	NO
chr6	125810055	125810110	56	4	0.313287	0.93949	0.626203	Ano2	NO	NO	NO	YES	NO	NO
chr1	75404535	75404597	63	4	0.184801	0.798987	0.614187	Speg	NO	NO	NO	YES	NO	NO
chr1	54690464	54690531	68	6	0.0618997	0.658905	0.597005	Ankrd44	NO	NO	NO	YES	NO	NO
chr7	81649639	81653737	4099	4	0.194661	0.78493	0.590269	Homer2	NO	NO	NO	YES	NO	NO
chr7	112231805	112231863	59	4	0.0483486	0.637695	0.589347	Mical2	NO	NO	NO	YES	NO	NO
chr11	96907027	96907085	59	5	0.219476	0.808762	0.589287	Cdk5rap3	NO	NO	NO	NO	NO	YES
chr18	61664219	61664916	698	4	0.111103	0.694783	0.58368	Mir143hg	NO	NO	NO	YES	NO	NO
chr1	40498299	40498377	79	4	0.272953	0.851553	0.5786	Il18r1	NO	NO	YES	NO	NO	NO
chr5	115012722	115012861	140	6	0.14942	0.72633	0.57691	Sppl3	NO	NO	NO	YES	NO	NO
chr14	77577222	77577678	457	4	0.215463	0.785503	0.570041	Enox1	NO	NO	NO	YES	NO	NO
chr10	68145124	68147838	2715	5	0.119059	0.686986	0.567927	Arid5b	NO	NO	NO	YES	NO	NO
chr11	69520477	69520581	105	6	0.189198	0.752638	0.56344	Dnah2	NO	NO	NO	YES	NO	NO
chr18	25527895	25528009	115	4	0.362544	0.920634	0.55809	Celf4	NO	NO	NO	YES	NO	NO
chr11	26074593	26074653	61	4	0.344278	0.901697	0.55742	5730522E02Rik	NO	NO	NO	YES	NO	NO
chr2	165316035	165316107	73	4	0.146488	0.696542	0.550054	Elmo2	NO	NO	NO	YES	NO	NO
chr6	141753858	141753911	54	6	0.19721	0.747174	0.549964	Gm5724	NO	NO	NO	YES	NO	NO
chr10	62692935	62693065	131	5	0.357036	0.905656	0.54862	Stox1	NO	NO	NO	YES	NO	NO
chr18	69613649	69613706	58	5	0.062464	0.605783	0.543319	Tcf4	NO	NO	NO	YES	NO	NO
chr3	9821790	9821864	75	4	0.134491	0.674138	0.539647	Pag1	NO	NO	NO	YES	NO	NO
chr1	120044926	120044976	51	4	0.182369	0.719509	0.53714	Sctr	NO	NO	NO	YES	NO	NO
chr15	84819142	84819255	114	5	0.315402	0.851866	0.536464	Phf21b	NO	NO	NO	YES	NO	NO
chr14	122012981	122013048	68	4	0.339067	0.875448	0.536381	Ubac2	NO	NO	NO	YES	NO	NO
chr2	168920132	168920253	122	12	0.272909	0.808371	0.535463	Zfp64	NO	NO	NO	YES	NO	NO
chr5	37359117	37359179	63	4	0.382321	0.914607	0.532286	Evc2	NO	NO	NO	YES	NO	NO
chr1	134429366	134431194	1829	4	0.403264	0.927864	0.5246	Adipor1	NO	NO	YES	YES	NO	NO
chr6	87236161	87236239	79	5	0.0621823	0.582811	0.520629	Antxr1	NO	NO	NO	YES	NO	NO
chr10	93016456	93020736	4281	5	0.316802	0.837338	0.520536	Cfap54	NO	NO	YES	YES	YES	NO
chr13	119596407	119596471	65	7	0.237686	0.752221	0.514535	Gm7120	NO	NO	NO	YES	NO	NO
chr11	100564459	100564526	68	4	0.261744	0.770472	0.508727	Ttc25	NO	NO	NO	YES	NO	NO
chr13	42804026	42804097	72	4	0.278104	0.782937	0.504833	Phactr1	NO	NO	NO	YES	NO	NO
chr14	77169358	77169437	80	7	0.262435	0.758238	0.495803	Enox1	NO	NO	NO	YES	NO	NO
chr13	107870748	107871514	767	5	0.328852	0.821948	0.493096	Zswim6	NO	NO	NO	YES	NO	NO
chr6	90615393	90615510	118	4	0.211653	0.70368	0.492027	Slc41a3	NO	NO	NO	YES	NO	NO
chr18	65624715	65624779	65	5	0.199685	0.689733	0.490047	Zfp532	NO	NO	YES	NO	NO	NO
chr10	79797351	79797439	89	7	0.30477	0.785565	0.480795	Palm	NO	NO	NO	YES	NO	NO
chr13	113663511	113663565	55	5	0.12424	0.60422	0.47998	Hspb3	NO	YES	NO	NO	NO	NO
chr17	56647958	56648010	53	7	0.221225	0.701136	0.479911	Catsperd	NO	NO	NO	YES	NO	NO
chr11	59518358	59518411	54	4	0.314646	0.792797	0.478151	Zkscan17	NO	NO	NO	YES	NO	NO
chr17	8257053	8260762	3710	4	0.28124	0.75873	0.47749	Ccr6	NO	NO	NO	NO	YES	YES
chr4	124431202	124431481	280	5	0.38766	0.859819	0.472159	1700057H15Rik	NO	NO	NO	YES	NO	NO
chr5	114175021	114175124	104	6	0.166142	0.629201	0.463059	Acacb	NO	NO	NO	YES	NO	NO
chr6	97517594	97517691	98	5	0.301346	0.762743	0.461396	Frmd4b	NO	NO	NO	YES	NO	NO
chr6	92704845	92704939	95	4	0.406663	0.866322	0.459659	Prickle2	NO	NO	NO	YES	NO	NO
chr7	64033165	64033320	156	6	0.0483486	0.505882	0.457534	RP23-402A4.2	NO	NO	NO	NO	NO	YES
chr1	136215866	136215923	58	6	0.375652	0.832979	0.457328	Gm26568	YES	NO	NO	NO	NO	NO
chr1	136215866	136215923	58	6	0.375652	0.832979	0.457328	5730559C18Rik	NO	NO	YES	NO	NO	NO
chr13	119603933	119604443	511	4	0.502269	0.958979	0.45671	Gm7120	NO	NO	NO	YES	NO	NO
chr17	27531829	27531894	66	4	0.267513	0.722528	0.455015	Gm9703	NO	NO	NO	NO	NO	YES
chr13	111780862	111780941	80	4	0.405191	0.855833	0.450642	Map3k1	NO	NO	NO	YES	NO	NO
chr2	25425713	25425783	71	11	0.14033	0.590041	0.449711	Fut7	NO	NO	YES	NO	NO	NO
chr4	154362836	154363402	567	5	0.477051	0.926332	0.449281	Prdm16	NO	NO	NO	YES	NO	NO
chr16	90453300	90453375	76	5	0.398557	0.846742	0.448185	Hunk	NO	NO	NO	YES	NO	NO
chr3	31219527	31219685	159	5	0.413381	0.861291	0.447911	Slc7a14	NO	NO	NO	YES	NO	NO
chr12	104471073	104471149	77	4	0.0470187	0.492432	0.445414	Gsc	NO	NO	NO	NO	NO	YES
chr9	72475695	72475774	80	5	0.288	0.733316	0.445316	Tex9	NO	NO	NO	YES	NO	NO
chr11	79600730	79600825	96	4	0.12088	0.561812	0.440932	Rab11fip4	NO	NO	NO	YES	NO	NO
chr7	60004712	60004901	190	14	0.421273	0.860297	0.439024	Snrpn	NO	NO	NO	YES	NO	NO
chr7	60004712	60004901	190	14	0.421273	0.860297	0.439024	Gm38393	NO	NO	NO	YES	NO	NO
chr7	60004712	60004901	190	14	0.421273	0.860297	0.439024	Snurf	NO	NO	NO	YES	NO	NO
chrX	95956786	95956874	89	15	0.0984406	0.535185	0.436744	Las1l	NO	NO	YES	NO	NO	NO
chr5	73532893	73532958	66	4	0.456477	0.890877	0.434401	Dcun1d4	NO	NO	NO	YES	NO	NO
chr7	48994341	48994443	103	4	0.266004	0.690357	0.424352	Nav2	NO	NO	NO	YES	NO	NO
chr11	68900676	68900729	54	4	0.259996	0.682518	0.422522	Rpl26	YES	NO	NO	NO	NO	NO
chr10	77620701	77620774	74	4	0.380164	0.800576	0.420413	Sumo3	NO	NO	NO	YES	NO	NO
chr10	77620701	77620774	74	4	0.380164	0.800576	0.420413	Ube2g2	YES	NO	NO	NO	NO	NO
chr5	67738313	67738432	120	4	0.482445	0.902174	0.419729	Atp8a1	NO	NO	NO	YES	NO	NO
chr4	151267369	151267589	221	4	0.398892	0.81813	0.419238	Camta1	NO	NO	NO	YES	NO	NO
chr10	45152541	45152665	125	4	0.33773	0.756135	0.418404	Prep	NO	NO	NO	YES	NO	NO
chr8	22498257	22498405	149	4	0.271932	0.685911	0.413979	Slc20a2	NO	NO	NO	YES	NO	NO
chr4	147985790	147985887	98	6	0.197443	0.599964	0.402521	Nppb	NO	YES	NO	NO	NO	NO
chr1	188185195	188185280	86	4	0.157143	0.559263	0.402121	Esrrg	NO	NO	NO	YES	NO	NO
chr10	62223019	62223072	54	5	0.524092	0.922692	0.3986	Tspan15	NO	NO	NO	YES	NO	NO
chr18	36940031	36940142	112	4	0.345434	0.743275	0.397841	Pcdha2	NO	NO	YES	NO	NO	NO
chr18	36940031	36940142	112	4	0.345434	0.743275	0.397841	Pcdha1	NO	NO	NO	YES	NO	NO
chr5	144556500	144557227	728	4	0.18227	0.577317	0.395047	Nptx2	NO	NO	NO	NO	YES	NO
chr14	79190134	79190235	102	6	0.495957	0.890596	0.394639	Vwa8	NO	NO	NO	YES	NO	NO
chr19	22651322	22651393	72	6	0.32032	0.712012	0.391693	Trpm3	NO	NO	NO	YES	NO	NO
chrY	90804089	90804139	51	5	0.420972	0.81024	0.389268	Erdr1	NO	NO	NO	YES	NO	NO
chr11	117206110	117206167	58	6	0.473379	0.86093	0.387551	2021-09-09	NO	NO	NO	YES	NO	NO
chr17	48461970	48466467	4498	4	0.292951	0.670826	0.377875	Unc5cl	NO	NO	YES	YES	YES	NO
chr14	118900027	118900094	68	4	0.492913	0.861912	0.368999	Dzip1	NO	NO	NO	YES	NO	NO
chr17	12688938	12689007	70	4	0.270721	0.639347	0.368626	Igf2r	NO	NO	NO	YES	NO	NO
chr1	39931984	39932034	51	4	0.519908	0.885803	0.365896	Map4k4	NO	NO	NO	YES	NO	NO
chr19	47813393	47813461	69	4	0.277252	0.635264	0.358012	Cfap43	NO	NO	NO	YES	NO	NO
chr11	103812320	103812585	266	17	0.486418	0.842689	0.356271	Wnt3	NO	NO	YES	NO	NO	NO
chr19	32775004	32775150	147	4	0.373301	0.722105	0.348804	Pten	NO	NO	NO	YES	NO	NO
chr4	129245503	129245577	75	4	0.272017	0.615428	0.343412	C77080	NO	NO	NO	YES	NO	NO
chr3	148839136	148839218	83	11	0.261061	0.601279	0.340218	Adgrl2	NO	NO	YES	NO	NO	NO
chr18	37014398	37014457	60	4	0.489093	0.825118	0.336025	Pcdha1	NO	NO	NO	YES	NO	NO
chr18	37014398	37014457	60	4	0.489093	0.825118	0.336025	Gm10545	NO	NO	NO	YES	NO	NO
chr18	37014398	37014457	60	4	0.489093	0.825118	0.336025	Gm37013	NO	NO	NO	YES	NO	NO
chr18	37014398	37014457	60	4	0.489093	0.825118	0.336025	Pcdha6	NO	NO	NO	YES	NO	NO
chr18	37014398	37014457	60	4	0.489093	0.825118	0.336025	Gm42416	NO	NO	NO	YES	NO	NO
chr18	37014398	37014457	60	4	0.489093	0.825118	0.336025	Pcdha11	NO	NO	NO	YES	NO	NO
chr18	37014398	37014457	60	4	0.489093	0.825118	0.336025	Pcdha2	NO	NO	NO	YES	NO	NO
chr9	96956284	96956349	66	5	0.38033	0.716186	0.335856	Spsb4	NO	NO	NO	YES	NO	NO
chr2	179795623	179795686	64	9	0.0526577	0.388444	0.335786	Cdh4	NO	NO	NO	YES	NO	NO
chr9	95557600	95557736	137	5	0.563149	0.898104	0.334955	Paqr9	YES	NO	NO	NO	NO	NO
chr6	99612956	99615108	2153	5	0.231261	0.564752	0.333491	Gm20696	NO	NO	NO	YES	NO	NO
chr12	83772016	83772067	52	4	0.468419	0.798116	0.329697	Papln	NO	NO	NO	YES	NO	NO
chr3	152089133	152092740	3608	5	0.233912	0.562568	0.328655	Gipc2	NO	NO	NO	NO	NO	YES
chr5	115168885	115168960	76	7	0.195173	0.520274	0.325101	Cabp1	NO	NO	NO	NO	YES	NO
chr15	86430371	86430463	93	4	0.194377	0.512464	0.318087	Tbc1d22a	NO	NO	NO	YES	NO	NO
chr2	105114655	105114750	96	5	0.254526	0.572611	0.318085	Wt1os	NO	NO	NO	YES	NO	NO
chr2	33840221	33840281	61	4	0.264497	0.580452	0.315955	Mvb12b	NO	NO	YES	NO	NO	NO
chr15	25742420	25742487	68	4	0.484408	0.798899	0.314492	Myo10	NO	NO	YES	YES	NO	NO
chr9	48475034	48475126	93	5	0.618672	0.93316	0.314488	Rexo2	NO	NO	NO	YES	NO	NO
chr7	81057602	81057705	104	18	0.275225	0.584843	0.309618	Alpk3	NO	YES	YES	NO	NO	NO
chr7	81057602	81057705	104	18	0.275225	0.584843	0.309618	Platr32	YES	NO	NO	NO	NO	NO
chr11	88130100	88130153	54	7	0.0426232	0.349223	0.3066	Cuedc1	NO	NO	NO	YES	NO	NO
chr11	103218627	103218682	56	4	0.0529463	0.359002	0.306056	Spata32	YES	NO	NO	NO	NO	NO
chr11	103218627	103218682	56	4	0.0529463	0.359002	0.306056	Map3k14	NO	NO	NO	NO	NO	YES
chr7	46254998	46255068	71	8	0.540443	0.846221	0.305778	Otog	NO	NO	YES	NO	NO	NO
chr13	40898186	40898243	58	6	0.468688	0.773632	0.304944	Gcnt2	NO	NO	NO	YES	NO	NO
chr8	8780112	8780215	104	9	0.55256	0.855005	0.302445	RP23-274K7.1	NO	NO	NO	YES	NO	NO
chr15	77595343	77595439	97	4	0.378819	0.680634	0.301815	Apol10b	NO	NO	NO	YES	NO	NO
chr5	113566031	113566093	63	5	0.221759	0.516264	0.294505	Wscd2	NO	NO	NO	YES	NO	NO
chr4	43483472	43483657	186	8	0.318183	0.610024	0.291841	Sit1	NO	NO	YES	YES	NO	NO
chr18	38589898	38589948	51	11	0.455244	0.74628	0.291036	Spry4	NO	NO	YES	NO	NO	NO
chr5	31080161	31080262	102	4	0.0502862	0.340411	0.290125	Cad	NO	NO	NO	NO	NO	YES
chr8	84731675	84731733	59	4	0.118324	0.408333	0.290009	Nfix	NO	NO	NO	YES	NO	NO
chr16	38673596	38673647	52	9	0.311239	0.598462	0.287222	Arhgap31	NO	NO	NO	YES	NO	NO
chr8	123445901	123446017	117	9	0.57177	0.851823	0.280053	Gm20388	NO	NO	NO	YES	NO	NO
chr8	123445901	123446017	117	9	0.57177	0.851823	0.280053	Def8	NO	NO	NO	YES	NO	NO
chr6	82917357	82917421	65	5	0.352708	0.632756	0.280048	Sema4f	NO	NO	YES	NO	NO	NO
chr7	34813431	34813556	126	6	0.208273	0.487175	0.278902	Chst8	YES	NO	NO	NO	NO	NO
chr7	143295375	143295427	53	6	0.378251	0.656502	0.278251	Kcnq1	NO	NO	NO	YES	NO	NO
chr7	143295375	143295427	53	6	0.378251	0.656502	0.278251	Gm27539	NO	NO	NO	NO	NO	YES
chr12	72303986	72304070	85	7	0.541229	0.816251	0.275022	Rtn1	NO	NO	YES	NO	NO	NO
chr7	100893377	100893440	64	6	0.142073	0.417057	0.274984	Arhgef17	NO	NO	NO	YES	NO	NO
chr17	34582814	34583630	817	4	0.52225	0.795829	0.273579	Notch4	NO	NO	YES	YES	YES	NO
chr10	121301614	121304380	2767	8	0.30081	0.570092	0.269281	Tbc1d30	NO	NO	YES	YES	NO	NO
chr3	123645472	123645588	117	4	0.42648	0.695502	0.269022	Ndst3	NO	NO	NO	YES	NO	NO
chr13	93192094	93192146	53	9	0.0785689	0.346356	0.267787	Papd4	NO	YES	NO	NO	NO	NO
chr18	58014893	58014950	58	4	0.485061	0.747157	0.262095	Fbn2	NO	NO	NO	YES	NO	NO
chr5	101936644	101936696	53	4	0.482343	0.744433	0.26209	Wdfy3	NO	NO	NO	YES	NO	NO
chr4	140995457	140995579	123	7	0.442273	0.698312	0.256039	Atp13a2	NO	NO	NO	YES	NO	NO
chr12	52937009	52937061	53	5	0.706671	0.959389	0.252717	Akap6	NO	NO	NO	YES	NO	NO
chr4	119400971	119401026	56	4	0.413007	0.665605	0.252598	Ccdc30	NO	NO	NO	YES	NO	NO
chr15	96371604	96371654	51	9	0.449561	0.701687	0.252125	Arid2	NO	NO	YES	NO	NO	NO
chr4	116816662	116816730	69	5	0.689517	0.940654	0.251138	Mutyh	NO	NO	YES	NO	YES	NO
chr10	70144074	70144164	91	5	0.378845	0.626741	0.247896	Ccdc6	NO	NO	NO	YES	NO	NO
chr18	65697554	65697635	82	6	0.568343	0.815697	0.247354	Oacyl	YES	NO	NO	NO	NO	NO
chr18	38283843	38283940	98	5	0.429517	0.674922	0.245405	Pcdh12	NO	NO	YES	NO	NO	NO
chr18	53574857	53574909	53	4	0.432238	0.676017	0.243779	Prdm6	NO	NO	NO	YES	NO	NO
chr10	69865683	69865784	102	7	0.425399	0.665474	0.240074	Ank3	NO	NO	NO	YES	NO	NO
chr12	105702560	105702621	62	5	0.612027	0.845611	0.233584	Gskip	NO	NO	NO	NO	YES	NO
chr3	79066723	79066778	56	6	0.456516	0.68811	0.231594	Rapgef2	NO	NO	YES	NO	NO	NO
chr9	22829841	22829893	53	7	0.313806	0.544147	0.230341	Bbs9	NO	NO	NO	YES	NO	NO
chrX	13486437	13486550	114	27	0.348065	0.578256	0.230191	Nyx	NO	NO	YES	NO	NO	NO
chr14	22147037	22147120	84	9	0.678406	0.906159	0.227753	1700112E06Rik	NO	NO	NO	YES	NO	NO
chr15	79209261	79209322	62	4	0.386954	0.614038	0.227084	Gm10863	NO	NO	NO	YES	NO	NO
chr15	84410257	84410307	51	4	0.61022	0.832292	0.222072	1810041L15Rik	NO	NO	NO	YES	NO	NO
chr15	78081906	78082039	134	9	0.458008	0.680059	0.22205	Cacng2	NO	NO	NO	YES	NO	NO
chr9	42623913	42623994	82	4	0.478266	0.699357	0.221091	Grik4	NO	NO	NO	YES	NO	NO
chr14	69932725	69932830	106	13	0.361142	0.581656	0.220515	Pebp4	NO	NO	NO	YES	NO	NO
chr12	17175536	17175638	103	6	0.341301	0.560491	0.219189	Kcnf1	NO	NO	YES	NO	NO	NO
chr5	111425140	111425245	106	4	0.535018	0.753771	0.218754	Mn1	NO	NO	NO	YES	NO	NO
chr19	45554363	45554417	55	5	0.532142	0.745364	0.213222	Poll	NO	NO	NO	YES	NO	NO
chr13	95976190	95976250	61	4	0.691312	0.904021	0.212709	Sv2c	NO	NO	NO	YES	NO	NO
chr5	144191374	144191439	66	5	0.371054	0.58366	0.212605	Bhlha15	NO	NO	YES	NO	NO	NO
chr18	68943485	68943545	61	4	0.220939	0.431878	0.210939	4930546C10Rik	NO	NO	NO	NO	NO	YES
chr11	98207825	98207892	68	4	0.473212	0.682495	0.209283	Cdk12	NO	NO	NO	YES	NO	NO
chr8	83661155	83661212	58	12	0.244649	0.453554	0.208904	Gipc1	NO	NO	YES	NO	NO	NO
chr9	42531382	42531487	106	4	0.584165	0.792995	0.20883	Grik4	NO	NO	NO	YES	NO	NO
chr3	138775060	138775111	52	7	0.529925	0.736956	0.207031	Tspan5	NO	NO	NO	YES	NO	NO
chr16	13334163	13337179	3017	5	0.509333	0.714076	0.204743	Mkl2	NO	NO	NO	YES	NO	NO
chr19	57885368	57889447	4080	4	0.390991	0.593519	0.202529	Atrnl1	NO	NO	NO	YES	NO	NO
chrY	90806346	90806397	52	6	0.620444	0.821971	0.201527	Erdr1	NO	NO	NO	YES	NO	NO
chr14	122227576	122227742	167	4	0.163832	0.363234	0.199402	Clybl	NO	NO	NO	YES	NO	NO
chr15	97814015	97814128	114	7	0.334916	0.533858	0.198941	Hdac7	NO	NO	NO	YES	NO	NO
chr11	64520881	64520947	67	4	0.531302	0.727235	0.195934	Hs3st3a1	NO	NO	NO	NO	YES	NO
chr2	59178388	59178461	74	4	0.342327	0.537823	0.195496	Pkp4	NO	NO	NO	YES	NO	NO
chr12	113090117	113090289	173	4	0.37759	0.572291	0.194701	Tex22	NO	NO	NO	NO	NO	YES
chr8	120752308	120753385	1078	4	0.448954	0.640927	0.191973	Gm20388	NO	NO	NO	YES	NO	NO
chr8	120752308	120753385	1078	4	0.448954	0.640927	0.191973	Irf8	NO	NO	NO	YES	NO	NO
chr11	100413689	100413768	80	8	0.495785	0.687756	0.19197	Fkbp10	YES	NO	NO	NO	NO	NO
chr11	100413689	100413768	80	8	0.495785	0.687756	0.19197	P3h4	NO	NO	YES	NO	NO	NO
chr4	135137008	135138723	1716	5	0.62758	0.818633	0.191054	Runx3	NO	NO	NO	YES	NO	NO
chr10	81332863	81332916	54	9	0.373563	0.564007	0.190444	Tbxa2r	NO	NO	YES	NO	NO	NO
chr15	81859678	81859842	165	23	0.284247	0.474024	0.189777	Tob2	YES	NO	NO	NO	NO	NO
chr7	98998523	99001231	2709	5	0.659471	0.846401	0.18693	Uvrag	NO	NO	NO	YES	NO	NO
chr15	89106126	89106183	58	5	0.545182	0.729275	0.184093	Tubgcp6	NO	NO	YES	NO	NO	NO
chr18	38726665	38726737	73	7	0.681317	0.863586	0.182269	Arhgap26	NO	NO	NO	YES	NO	NO
chr1	75252299	75252399	101	9	0.612752	0.794193	0.18144	Ptprn	NO	NO	YES	NO	NO	NO
chr2	138622758	138622837	80	4	0.536599	0.717601	0.181002	Gm14061	NO	NO	NO	YES	NO	NO
chr5	111420954	111421039	86	6	0.313079	0.493612	0.180533	Mn1	NO	NO	YES	YES	NO	NO
chr8	23149477	23149554	78	5	0.216637	0.396955	0.180318	Ank1	NO	NO	NO	NO	YES	NO
chr11	97450524	97451386	863	5	0.404677	0.583624	0.178947	Arhgap23	NO	NO	NO	YES	NO	NO
chr1	127508532	127508604	73	7	0.380587	0.554814	0.174227	Tmem163	NO	NO	NO	YES	NO	NO
chr3	30481752	30481807	56	6	0.517888	0.691643	0.173755	Mecom	NO	NO	NO	YES	NO	NO
chr7	66298023	66298092	70	5	0.490497	0.663102	0.172605	Lrrk1	NO	NO	NO	YES	NO	NO
chr11	118654154	118654257	104	4	0.624963	0.796494	0.171531	Rbfox3	NO	NO	NO	YES	NO	NO
chr2	160591787	160591844	58	4	0.768798	0.935987	0.167189	Gm14221	NO	NO	NO	YES	NO	NO
chr3	153499376	153499426	51	5	0.509395	0.676193	0.166798	St6galnac3	NO	NO	NO	YES	NO	NO
chr17	78560484	78560547	64	5	0.542734	0.708812	0.166078	Vit	NO	NO	NO	YES	NO	NO
chr2	105114882	105115001	120	14	0.322714	0.488163	0.165449	Wt1os	NO	NO	NO	YES	NO	NO
chr11	52074832	52074916	85	4	0.526139	0.691291	0.165152	Cdkl3	NO	NO	NO	YES	NO	NO
chr11	52074832	52074916	85	4	0.526139	0.691291	0.165152	Gm26551	NO	NO	NO	YES	NO	NO
chr5	115640740	115640800	61	6	0.428726	0.591183	0.162457	Rab35	NO	NO	NO	YES	NO	NO
chr11	115809771	115810614	844	4	0.265762	0.426295	0.160533	Caskin2	NO	NO	NO	YES	NO	NO
chr4	142229055	142229178	124	9	0.351547	0.508042	0.156495	Kazn	NO	NO	NO	YES	NO	NO
chr17	30456414	30456552	139	6	0.594853	0.749985	0.155132	Btbd9	NO	NO	NO	YES	NO	NO
chr7	144109152	144112474	3323	8	0.538878	0.692897	0.154018	Shank2	NO	NO	NO	YES	NO	NO
chr7	144109152	144112474	3323	8	0.538878	0.692897	0.154018	RP23-425A3.1	YES	NO	NO	NO	NO	NO
chr14	69861764	69861862	99	9	0.140702	0.289513	0.14881	Pebp4	NO	NO	NO	YES	NO	NO
chr17	50047589	50047647	59	4	0.568231	0.71522	0.146989	Rftn1	NO	NO	NO	YES	NO	NO
chr10	20700752	20700821	70	5	0.5986	0.745343	0.146743	Pde7b	NO	NO	NO	YES	NO	NO
chr13	19265345	19265415	71	6	0.376111	0.521889	0.145778	Tcrg-C3	NO	NO	NO	NO	NO	YES
chr11	107411847	107411926	80	4	0.261765	0.406103	0.144337	Pitpnc1	NO	NO	NO	YES	NO	NO
chr11	107411847	107411926	80	4	0.261765	0.406103	0.144337	Gm11713	NO	NO	NO	YES	NO	NO
chr1	36403219	36403334	116	4	0.589078	0.72357	0.134492	Fer1l5	NO	NO	YES	NO	YES	NO
chr11	62898498	62898575	78	5	0.466843	0.597634	0.130791	Tvp23b	NO	NO	NO	YES	NO	NO
chr11	95681864	95682117	254	4	0.660063	0.789951	0.129888	Phb	NO	NO	NO	NO	NO	YES
chr9	88622969	88623040	72	10	0.753936	0.883012	0.129077	Gm29415	YES	NO	NO	NO	NO	NO
chr9	58853091	58853147	57	5	0.568978	0.696673	0.127695	Hcn4	NO	NO	NO	YES	NO	NO
chr11	77518620	77518693	74	6	0.605092	0.732574	0.127482	Abhd15	NO	NO	YES	NO	NO	NO
chr11	77518620	77518693	74	6	0.605092	0.732574	0.127482	Gm10392	NO	YES	NO	NO	NO	NO
chr15	84669951	84670002	52	7	0.279371	0.405368	0.125997	Prr5	NO	NO	NO	YES	NO	NO
chr5	123614160	123614226	67	5	0.566885	0.691877	0.124992	Clip1	NO	NO	YES	NO	NO	NO
chr7	126002403	126006038	3636	6	0.659472	0.781969	0.122497	Gsg1l	NO	NO	NO	YES	NO	NO
chr13	105250233	105250290	58	10	0.272286	0.39346	0.121174	Rnf180	NO	NO	YES	NO	NO	NO
chr6	136876379	136876467	89	4	0.574123	0.694625	0.120502	Mgp	YES	NO	NO	NO	NO	NO
chr2	130366131	130366260	130	4	0.264497	0.383943	0.119445	Ebf4	NO	NO	NO	YES	NO	NO
chr14	54433934	54433985	52	7	0.338192	0.456761	0.118569	Mmp14	NO	NO	YES	NO	NO	NO
chr11	86989947	86992201	2255	4	0.516149	0.63301	0.116861	Ypel2	NO	NO	NO	YES	NO	NO
chr10	77621992	77622054	63	5	0.223265	0.340123	0.116857	Sumo3	NO	NO	NO	YES	NO	NO
chr10	77621992	77622054	63	5	0.223265	0.340123	0.116857	Ube2g2	YES	NO	NO	NO	NO	NO
chr4	59047455	59047595	141	4	0.493905	0.609963	0.116057	AI481877	NO	NO	YES	NO	NO	NO
chr5	91061749	91061857	109	8	0.478771	0.594228	0.115457	Gm42532	NO	NO	NO	YES	NO	NO
chr2	168712796	168712895	100	7	0.549074	0.664033	0.114959	Atp9a	NO	YES	NO	NO	NO	NO
chr16	18229734	18229821	88	7	0.311334	0.425343	0.11401	Zdhhc8	NO	NO	NO	YES	NO	NO
chr5	112560429	112560500	72	6	0.606789	0.719752	0.112963	Sez6l	NO	NO	NO	YES	NO	NO
chr5	104002767	104002841	75	5	0.106781	0.211968	0.105186	Hsd17b11	NO	NO	NO	NO	YES	NO
chr13	99421869	99421955	87	4	0.429498	0.534625	0.105127	Map1b	NO	NO	NO	NO	YES	NO
chr18	73970745	73973820	3076	6	0.531245	0.627613	0.0963682	Mapk4	NO	YES	NO	YES	NO	NO
chr9	50500776	50500883	108	6	0.558228	0.652826	0.0945982	Plet1os	NO	NO	NO	YES	NO	NO
chr9	50500776	50500883	108	6	0.558228	0.652826	0.0945982	Plet1	NO	NO	NO	YES	NO	NO
chr17	86226438	86226932	495	4	0.470792	0.564646	0.0938537	Prkce	NO	NO	NO	YES	NO	NO
chr6	97147567	97147664	98	6	0.49487	0.587641	0.0927706	Eogt	NO	YES	NO	NO	NO	NO
chr6	97147567	97147664	98	6	0.49487	0.587641	0.0927706	Gm44065	YES	NO	NO	NO	NO	NO
chr6	134044304	134044674	371	8	0.53764	0.629827	0.092187	Etv6	NO	NO	NO	YES	NO	NO
chr10	80526401	80526761	361	5	0.51477	0.605864	0.0910942	Atp8b3	NO	NO	NO	YES	NO	NO
chr2	31803537	31803662	126	5	0.391331	0.482196	0.0908649	Abl1	NO	NO	NO	NO	YES	NO
chr19	50490242	50490328	87	5	0.397569	0.488152	0.0905835	Sorcs1	NO	NO	NO	YES	NO	NO
chr18	61198791	61198884	94	5	0.69387	0.782769	0.088899	Slc26a2	NO	NO	YES	NO	NO	NO
chr19	4613270	4613345	76	7	0.778904	0.858413	0.0795089	Lrfn4	NO	NO	YES	NO	NO	NO
chr19	4613270	4613345	76	7	0.778904	0.858413	0.0795089	Pcx	NO	NO	NO	YES	NO	NO
chr7	80386944	80387111	168	6	0.434868	0.512771	0.0779022	Furin	NO	NO	NO	NO	NO	YES
chr7	80386944	80387111	168	6	0.434868	0.512771	0.0779022	Fes	NO	NO	YES	YES	NO	NO
chr13	43553120	43553268	149	9	0.625204	0.701987	0.0767826	Mcur1	NO	NO	NO	YES	NO	NO
chr5	115474612	115474690	79	9	0.610451	0.686452	0.0760009	Pla2g1b	NO	NO	NO	NO	YES	NO
chr6	146314339	146314409	71	5	0.642249	0.718211	0.0759624	Itpr2	NO	NO	NO	YES	NO	NO
chr19	40663462	40663524	63	5	0.546786	0.621972	0.0751858	Entpd1	NO	NO	NO	YES	NO	NO
chr2	163139598	163139668	71	6	0.482295	0.554768	0.072473	Gm11454	NO	NO	NO	YES	NO	NO
chr8	114512948	114513071	124	5	0.722799	0.792662	0.0698632	Wwox	NO	NO	NO	YES	NO	NO
chr7	45439314	45439402	89	6	0.651144	0.720548	0.0694035	Gys1	NO	NO	NO	YES	NO	NO
chr7	46588034	46588103	70	4	0.526661	0.595457	0.0687955	Sergef	NO	NO	NO	YES	NO	NO
chr9	119146992	119147044	53	4	0.74512	0.811648	0.0665273	Dlec1	NO	NO	YES	NO	NO	NO
chr9	119146992	119147044	53	4	0.74512	0.811648	0.0665273	Acaa1b	NO	NO	NO	NO	NO	YES
chr19	57009179	57009230	52	5	0.637373	0.695767	0.0583934	Afap1l2	YES	NO	NO	NO	NO	NO
chr17	35689856	35694906	5051	4	0.468	0.524851	0.0568506	Ddr1	NO	YES	YES	YES	YES	NO
chr8	108852072	108852905	834	5	0.524207	0.580268	0.0560617	Zfhx3	NO	NO	NO	YES	NO	NO
chr7	34733606	34733713	108	4	0.770764	0.821886	0.0511217	Chst8	NO	NO	NO	YES	NO	NO
chr7	126797692	126797761	70	4	0.312218	0.363289	0.0510714	Aldoa	NO	NO	YES	NO	NO	NO
chr7	126797692	126797761	70	4	0.312218	0.363289	0.0510714	Fam57b	NO	NO	NO	YES	NO	NO
chr12	4133993	4134119	127	8	0.2684	0.31755	0.0491499	Adcy3	NO	NO	NO	YES	NO	NO
chr5	115236333	115236473	141	4	0.660006	0.70763	0.0476241	Pop5	NO	NO	NO	YES	NO	NO
chr11	52390146	52390277	132	4	0.477405	0.52469	0.0472858	Vdac1	NO	NO	NO	NO	NO	YES
chr10	80136354	80136417	64	6	0.31418	0.360559	0.0463789	Cbarp	NO	NO	YES	NO	YES	NO
chr4	18710421	18710495	75	6	0.694689	0.735776	0.0410878	Gm25971	NO	NO	NO	NO	NO	YES
chr4	18710421	18710495	75	6	0.694689	0.735776	0.0410878	Gm11867	NO	NO	NO	YES	NO	NO
chr8	3359868	3359947	80	4	0.486829	0.527518	0.040689	A430078G23Rik	NO	NO	NO	YES	NO	NO
chr14	76453250	76453351	102	14	0.19518	0.235799	0.040619	Tsc22d1	NO	NO	NO	YES	NO	NO
chr10	80888426	80888507	82	11	0.479911	0.519889	0.0399777	Tmprss9	NO	NO	YES	NO	NO	NO
chr2	172867251	172867333	83	5	0.535292	0.573369	0.0380767	Bmp7	NO	NO	NO	NO	NO	YES
chr6	18511816	18512167	352	7	0.394934	0.432099	0.0371658	Cttnbp2	NO	NO	NO	YES	NO	NO
chr16	33751992	33752086	95	4	0.736984	0.770766	0.0337822	Heg1	NO	NO	NO	YES	NO	NO
chr17	85367454	85367583	130	4	0.528412	0.560319	0.0319067	Camkmt	NO	NO	NO	YES	NO	NO
chr7	37126503	37126681	179	5	0.565276	0.594669	0.0293928	Gm28078	NO	NO	NO	YES	NO	NO
chr16	35646027	35646083	57	5	0.809949	0.835865	0.0259156	Sema5b	NO	NO	NO	YES	NO	NO
chr13	51746448	51746499	52	5	0.851285	0.87669	0.0254051	Sema4d	NO	NO	NO	YES	NO	NO
chr14	21982511	21982607	97	9	0.250533	0.274963	0.0244302	Zfp503	NO	NO	NO	NO	NO	YES
chr13	49092229	49092287	59	4	0.694836	0.71319	0.018354	Wnk2	NO	NO	YES	NO	NO	NO
chr5	66294294	66294365	72	4	0.800724	0.818121	0.0173962	Nsun7	NO	NO	NO	YES	NO	NO
chrX	7669774	7669831	58	5	0.637982	0.65522	0.017238	Prickle3	NO	NO	NO	NO	NO	YES
chrX	7669774	7669831	58	5	0.637982	0.65522	0.017238	Plp2	NO	NO	NO	YES	NO	NO
chrX	139317899	139318001	103	5	0.603053	0.619013	0.0159603	Platr21	NO	NO	NO	YES	NO	NO
chr10	105809278	105809374	97	7	0.413535	0.421928	0.00839346	Mettl25	NO	NO	NO	YES	NO	NO
chr4	107013957	107014009	53	5	0.644406	0.650649	0.00624343	Ssbp3	NO	NO	NO	YES	NO	NO
chr5	65227245	65231003	3759	8	0.625366	0.630436	0.00506971	Wdr19	NO	NO	YES	YES	NO	NO
chr8	83049061	83049162	102	6	0.303269	0.303842	0.000573861	Rnf150	NO	NO	NO	YES	NO	NO
chr2	93679676	93680403	728	4	0.592197	0.591536	-0.0006611	Alx4	NO	NO	NO	NO	YES	NO
chr2	93679676	93680403	728	4	0.592197	0.591536	-0.0006611	Ext2	NO	NO	NO	YES	NO	NO
chr8	84769327	84769436	110	4	0.481958	0.481099	-0.000858856	Nfix	NO	NO	NO	YES	NO	NO
chr9	44804865	44804942	78	4	0.704567	0.703522	-0.00104516	Ttc36	YES	NO	NO	NO	NO	NO
chr9	44804865	44804942	78	4	0.704567	0.703522	-0.00104516	Kmt2a	NO	NO	NO	NO	YES	NO
chr8	109575859	109575922	64	4	0.587643	0.586258	-0.00138564	Txnl4b	NO	NO	NO	NO	NO	YES
chr8	109575859	109575922	64	4	0.587643	0.586258	-0.00138564	Hp	NO	NO	YES	NO	NO	NO
chr8	120089577	120089639	63	4	0.616841	0.614256	-0.00258586	Zdhhc7	NO	NO	NO	YES	NO	NO
chr8	120089577	120089639	63	4	0.616841	0.614256	-0.00258586	Gm20388	NO	NO	NO	YES	NO	NO
chr5	116126591	116126648	58	5	0.724794	0.722107	-0.00268661	Ccdc60	NO	NO	NO	YES	NO	NO
chr5	116126591	116126648	58	5	0.724794	0.722107	-0.00268661	C330018A13Rik	NO	NO	NO	YES	NO	NO
chr8	123646846	123649256	2411	8	0.666335	0.661084	-0.00525138	Gm20388	NO	NO	NO	YES	NO	NO
chr3	154723249	154723368	120	6	0.489999	0.484217	-0.0057824	Erich3	NO	NO	NO	YES	NO	NO
chr7	79326970	79327062	93	5	0.565276	0.557551	-0.00772495	Abhd2	NO	NO	NO	YES	NO	NO
chr19	4173071	4173148	78	4	0.475732	0.466039	-0.00969245	Carns1	NO	NO	YES	NO	NO	NO
chr2	157898118	157901502	3385	9	0.522863	0.511854	-0.0110088	Gm14176	YES	NO	NO	NO	NO	NO
chr12	103312443	103312545	103	5	0.552628	0.541584	-0.0110443	Fam181a	NO	NO	NO	YES	NO	NO
chr17	71695946	71696002	57	7	0.739284	0.72341	-0.0158741	Fam179a	NO	NO	NO	YES	NO	NO
chr4	143394596	143394664	69	7	0.696814	0.679115	-0.0176991	Pramel1	NO	NO	NO	YES	NO	NO
chr2	60452356	60452552	197	9	0.443732	0.425161	-0.0185712	Pla2r1	NO	NO	YES	NO	NO	NO
chr4	139739631	139739786	156	7	0.637614	0.618688	-0.0189253	Pax7	NO	NO	NO	NO	YES	NO
chr4	148928610	148928678	69	4	0.662355	0.643104	-0.0192512	Casz1	NO	NO	NO	YES	NO	NO
chr5	114323389	114323465	77	12	0.642266	0.622437	-0.0198287	Myo1h	NO	NO	YES	NO	NO	NO
chr3	40509918	40509976	59	5	0.699418	0.678727	-0.0206916	1700017G19Rik	NO	NO	NO	YES	NO	NO
chr19	41297760	41298164	405	5	0.6236	0.599055	-0.0245449	Pik3ap1	NO	NO	NO	YES	NO	NO
chr12	117304816	117304891	76	7	0.475146	0.448666	-0.0264799	Gm5441	NO	NO	NO	YES	NO	NO
chr1	20996982	20997036	55	5	0.59013	0.562037	-0.0280927	Tram2	NO	NO	NO	NO	YES	NO
chr4	148873076	148873136	61	7	0.514012	0.482155	-0.0318571	Casz1	NO	NO	NO	YES	NO	NO
chr5	111175468	111175547	80	4	0.473013	0.439751	-0.0332623	Ttc28	NO	NO	NO	YES	NO	NO
chr9	109008488	109008562	75	7	0.780898	0.745585	-0.0353127	Pfkfb4	NO	NO	NO	YES	NO	NO
chr2	59790816	59790870	55	6	0.77635	0.739661	-0.0366888	Tanc1	NO	NO	YES	NO	NO	NO
chr18	68426888	68426958	71	5	0.795105	0.756014	-0.0390909	Mc2r	NO	NO	NO	YES	NO	NO
chr3	86107329	86109000	1672	6	0.677582	0.636754	-0.0408284	Sh3d19	NO	NO	NO	YES	NO	NO
chr6	33974315	33974384	70	5	0.61004	0.56868	-0.04136	Exoc4	NO	NO	NO	NO	NO	YES
chrX	60719848	60719948	101	11	0.299084	0.257119	-0.0419646	Gm14661	NO	NO	NO	YES	NO	NO
chr7	45406035	45406111	77	6	0.349432	0.306273	-0.0431585	Kcna7	NO	YES	NO	NO	NO	NO
chr11	5947168	5947238	71	9	0.791667	0.74633	-0.0453367	Gck	NO	NO	NO	YES	NO	NO
chr5	77380503	77380576	74	7	0.770612	0.723113	-0.0474984	Igfbp7	NO	NO	NO	YES	NO	NO
chr9	22829690	22829782	93	13	0.420029	0.372511	-0.0475173	Bbs9	NO	NO	NO	YES	NO	NO
chr2	35944884	35944943	60	5	0.415913	0.36698	-0.0489326	Ttll11	NO	YES	YES	NO	NO	NO
chr15	89067537	89067656	120	21	0.413188	0.364083	-0.0491046	Panx2	NO	NO	YES	NO	NO	NO
chr5	115472143	115472244	102	5	0.667758	0.61499	-0.0527684	Pla2g1b	NO	NO	NO	YES	NO	NO
chr12	75838196	75838246	51	5	0.693026	0.632922	-0.060104	Syne2	NO	NO	NO	YES	NO	NO
chr14	70636327	70638944	2618	7	0.603003	0.542004	-0.0609983	Dmtn	YES	NO	NO	NO	NO	NO
chr14	70636327	70638944	2618	7	0.603003	0.542004	-0.0609983	Fgf17	NO	NO	YES	YES	YES	NO
chr2	57110267	57110351	85	10	0.520252	0.458135	-0.0621168	Nr4a2	NO	NO	NO	YES	NO	NO
chr18	33986686	33986801	116	5	0.654149	0.583166	-0.0709832	Epb41l4a	NO	NO	NO	YES	NO	NO
chr11	69776219	69776310	92	7	0.837745	0.766057	-0.0716885	Zbtb4	NO	NO	YES	NO	NO	NO
chr2	168554173	168554240	68	6	0.75774	0.685647	-0.0720935	Nfatc2	NO	NO	NO	YES	NO	NO
chr10	83174388	83177260	2873	4	0.694198	0.622054	-0.0721447	Chst11	NO	NO	NO	YES	NO	NO
chr18	75667004	75667079	76	7	0.401522	0.32861	-0.0729116	Ctif	NO	NO	NO	YES	NO	NO
chr2	167586232	167586292	61	4	0.378384	0.30248	-0.0759037	Gm11476	NO	NO	NO	YES	NO	NO
chr12	117851973	117852074	102	4	0.714282	0.63776	-0.0765224	Cdca7l	NO	NO	NO	YES	NO	NO
chr11	101879266	101879352	87	5	0.751097	0.671835	-0.0792621	Meox1	NO	NO	YES	NO	NO	NO
chr8	12926266	12926317	52	4	0.585372	0.505962	-0.0794097	Mcf2l	NO	NO	NO	YES	NO	NO
chr10	80172335	80172399	65	10	0.544938	0.462311	-0.0826267	1600002K03Rik	YES	NO	NO	NO	NO	NO
chr12	104857018	104857071	54	4	0.635203	0.551295	-0.083908	Clmn	NO	NO	NO	YES	NO	NO
chr14	55617851	55617932	82	5	0.571972	0.486949	-0.0850225	Rec8	YES	NO	NO	NO	NO	NO
chr8	104629884	104629974	91	7	0.447288	0.361159	-0.0861297	Rrad	NO	NO	NO	YES	NO	NO
chr15	73825581	73825664	84	4	0.484408	0.393864	-0.0905434	Mroh5	NO	NO	NO	YES	NO	NO
chr8	120995861	120995913	53	7	0.681165	0.589265	-0.0918994	Gm20388	NO	NO	NO	YES	NO	NO
chr3	87746016	87746074	59	7	0.720414	0.624522	-0.095892	Lrrc71	NO	NO	NO	YES	NO	NO
chr3	87746016	87746074	59	7	0.720414	0.624522	-0.095892	Pear1	NO	NO	NO	NO	NO	YES
chr2	36068761	36068817	57	4	0.686785	0.58841	-0.0983748	Morn5	NO	NO	NO	YES	NO	NO
chr5	142875236	142875301	66	8	0.491197	0.392681	-0.0985161	Fbxl18	NO	NO	NO	YES	NO	NO
chr8	111033346	111033424	79	6	0.585271	0.484228	-0.101043	Ddx19b	YES	NO	NO	NO	NO	NO
chr8	111033346	111033424	79	6	0.585271	0.484228	-0.101043	Aars	NO	YES	NO	NO	NO	NO
chr7	65522531	65522760	230	8	0.705295	0.603825	-0.10147	Tjp1	NO	NO	NO	YES	NO	NO
chr1	131209952	131210004	53	4	0.661274	0.559151	-0.102124	Rassf5	NO	NO	NO	YES	NO	NO
chr5	116507324	116508062	739	6	0.556474	0.453132	-0.103342	Srrm4	NO	NO	NO	YES	NO	NO
chr5	92278627	92278689	63	5	0.45658	0.3531	-0.10348	Naaa	YES	NO	NO	NO	NO	NO
chr5	115474751	115474834	84	7	0.655966	0.550802	-0.105165	Pla2g1b	NO	NO	NO	NO	NO	YES
chr1	89629616	89629699	84	4	0.69506	0.588772	-0.106288	Agap1	NO	NO	NO	YES	NO	NO
chr3	131237004	131237081	78	4	0.696676	0.590335	-0.106341	Hadh	NO	NO	NO	YES	NO	NO
chr18	13898914	13899028	115	4	0.408088	0.30169	-0.106398	Zfp521	NO	NO	NO	YES	NO	NO
chr9	118633293	118633343	51	6	0.53911	0.432185	-0.106924	Itga9	NO	NO	NO	YES	NO	NO
chr11	69653379	69653473	95	4	0.684659	0.577315	-0.107344	Fxr2	NO	NO	NO	NO	NO	YES
chr11	69653379	69653473	95	4	0.684659	0.577315	-0.107344	Sox15	YES	NO	NO	NO	NO	NO
chr16	60022425	60022477	53	9	0.902251	0.78603	-0.116222	Epha6	NO	NO	NO	YES	NO	NO
chr2	22772243	22772366	124	4	0.697127	0.580452	-0.116674	Apbb1ip	YES	NO	NO	NO	NO	NO
chr10	62223142	62227701	4560	6	0.86416	0.746193	-0.117967	Tspan15	NO	NO	NO	YES	NO	NO
chr11	104529331	104529428	98	4	0.591684	0.472088	-0.119596	Cdc27	NO	NO	YES	NO	NO	NO
chr2	5012803	5012918	116	7	0.128769	0.00637382	-0.122395	Mcm10	YES	NO	NO	NO	NO	NO
chr16	93392188	93392291	104	5	0.692893	0.569364	-0.123529	1700029J03Rik	NO	NO	NO	YES	NO	NO
chr1	36269771	36273512	3742	6	0.600203	0.47634	-0.123863	Neurl3	NO	YES	YES	YES	NO	NO
chr3	9264977	9265184	208	17	0.355375	0.230835	-0.12454	Zbtb10	NO	NO	YES	NO	NO	NO
chr8	120559692	120559758	67	4	0.158675	0.0338879	-0.124787	Gse1	NO	NO	NO	YES	NO	NO
chr8	120559692	120559758	67	4	0.158675	0.0338879	-0.124787	Gm20388	NO	NO	NO	YES	NO	NO
chr15	12233402	12233485	84	9	0.746476	0.619631	-0.126845	Mtmr12	NO	NO	NO	YES	NO	NO
chr4	154442765	154442991	227	11	0.560315	0.432454	-0.12786	Prdm16	NO	NO	NO	YES	NO	NO
chr8	107070205	107070267	63	5	0.614347	0.485707	-0.12864	Terf2	NO	NO	NO	NO	YES	NO
chr18	66456749	66456960	212	5	0.769153	0.640371	-0.128782	Pmaip1	YES	NO	NO	NO	NO	NO
chr6	90233018	90233136	119	16	0.490495	0.361619	-0.128876	Gm20426	YES	NO	NO	NO	NO	NO
chr12	91078109	91078200	92	5	0.769629	0.640618	-0.129011	5430427M07Rik	NO	NO	NO	YES	NO	NO
chr12	91078109	91078200	92	5	0.769629	0.640618	-0.129011	Cep128	NO	NO	NO	YES	NO	NO
chr2	167112018	167115063	3046	5	0.577853	0.448209	-0.129644	Kcnb1	NO	NO	NO	YES	NO	NO
chr19	30840157	30840444	288	5	0.784579	0.652708	-0.131871	Prkg1	NO	NO	NO	YES	NO	NO
chr6	48024819	48024900	82	19	0.776121	0.643041	-0.13308	Zfp777	NO	NO	YES	NO	NO	NO
chr11	69880011	69880065	55	4	0.499278	0.366054	-0.133224	Mir6924	NO	NO	NO	NO	NO	YES
chr11	69880011	69880065	55	4	0.499278	0.366054	-0.133224	Acap1	NO	NO	NO	NO	NO	YES
chr11	69880011	69880065	55	4	0.499278	0.366054	-0.133224	Kctd11	NO	NO	YES	NO	NO	NO
chr12	91097949	91098673	725	5	0.547401	0.414	-0.133401	Cep128	NO	NO	NO	YES	NO	NO
chr16	84958101	84958165	65	5	0.522222	0.388721	-0.133501	App	NO	NO	NO	YES	NO	NO
chr12	3366815	3366874	60	5	0.892322	0.758751	-0.133571	Kif3c	NO	NO	YES	NO	NO	NO
chr9	102373645	102373699	55	7	0.611302	0.476361	-0.134941	Gm22894	NO	NO	NO	NO	NO	YES
chr1	16242369	16242517	149	5	0.746104	0.609793	-0.136311	Stau2	NO	NO	NO	YES	NO	NO
chr1	16242369	16242517	149	5	0.746104	0.609793	-0.136311	Gm28095	NO	NO	NO	YES	NO	NO
chr11	118628506	118628567	62	7	0.487102	0.350299	-0.136804	Rbfox3	NO	NO	NO	YES	NO	NO
chr7	19921578	19921676	99	4	0.657873	0.519518	-0.138356	Gm16251	NO	NO	NO	YES	NO	NO
chr7	19921578	19921676	99	4	0.657873	0.519518	-0.138356	Pvr	YES	NO	NO	NO	NO	NO
chr14	61684292	61684376	85	7	0.440183	0.300493	-0.13969	Dleu2	YES	NO	NO	NO	NO	NO
chr15	99701681	99701791	111	4	0.4869	0.347084	-0.139816	Gm17349	NO	NO	NO	NO	NO	YES
chr15	99701681	99701791	111	4	0.4869	0.347084	-0.139816	Smarcd1	YES	NO	NO	NO	NO	NO
chr15	99701681	99701791	111	4	0.4869	0.347084	-0.139816	Asic1	NO	NO	NO	NO	NO	YES
chr2	148396178	148396416	239	7	0.678434	0.538309	-0.140125	Sstr4	NO	NO	YES	NO	NO	NO
chr10	81007097	81007157	61	5	0.498997	0.358787	-0.140211	Gng7	NO	NO	NO	YES	NO	NO
chr17	35835611	35835776	166	12	0.552608	0.411127	-0.141482	Tubb5	NO	NO	YES	NO	NO	NO
chr10	9888851	9888918	68	4	0.731976	0.590382	-0.141595	Stxbp5	NO	NO	NO	YES	NO	NO
chr2	5012547	5012607	61	13	0.1457	0.00349695	-0.142203	Mcm10	NO	NO	NO	YES	NO	NO
chr18	36930318	36930371	54	6	0.508928	0.365771	-0.143157	Pcdha1	NO	NO	YES	NO	NO	NO
chr7	24082126	24082203	78	13	0.434846	0.291577	-0.143269	Zfp180	NO	YES	NO	NO	NO	NO
chr3	90132187	90132308	122	4	0.730196	0.585745	-0.144451	Nup210l	NO	NO	NO	YES	NO	NO
chr4	134619746	134619813	68	9	0.608116	0.46348	-0.144636	Man1c1	NO	NO	NO	YES	NO	NO
chr10	119984144	119984212	69	6	0.776977	0.626818	-0.150159	Grip1	NO	NO	NO	YES	NO	NO
chr11	114006047	114006100	54	6	0.293797	0.1436	-0.150196	Sdk2	NO	NO	NO	YES	NO	NO
chr10	80171625	80171685	61	5	0.759611	0.609042	-0.150569	Cirbp	NO	NO	NO	NO	YES	NO
chr10	80171625	80171685	61	5	0.759611	0.609042	-0.150569	1600002K03Rik	YES	NO	NO	NO	NO	NO
chr9	64461726	64461783	58	5	0.668876	0.51717	-0.151706	Megf11	NO	NO	NO	YES	NO	NO
chr16	35539203	35539942	740	8	0.462898	0.309158	-0.15374	Sema5b	YES	NO	NO	NO	NO	NO
chr6	116173650	116173746	97	26	0.883575	0.729533	-0.154043	Gm8203	YES	NO	NO	NO	NO	NO
chr6	116173650	116173746	97	26	0.883575	0.729533	-0.154043	Tmcc1	NO	NO	NO	YES	NO	NO
chr18	65639288	65639375	88	5	0.823156	0.666337	-0.156819	Zfp532	NO	NO	NO	YES	NO	NO
chr14	55065593	55065678	86	11	0.614886	0.457477	-0.157409	Thtpa	NO	NO	NO	YES	NO	NO
chr14	55065593	55065678	86	11	0.614886	0.457477	-0.157409	Zfhx2	NO	NO	YES	NO	NO	NO
chr2	27421825	27421901	77	6	0.262916	0.104279	-0.158637	Vav2	NO	NO	NO	YES	NO	NO
chr9	35112524	35112597	74	5	0.563103	0.397	-0.166103	St3gal4	NO	NO	NO	YES	NO	NO
chr18	57696286	57696389	104	5	0.780864	0.614443	-0.166421	1700011I03Rik	NO	NO	NO	YES	NO	NO
chr12	69582758	69582882	125	31	0.418918	0.250875	-0.168042	Vcpkmt	NO	NO	YES	NO	NO	NO
chr12	69582758	69582882	125	31	0.418918	0.250875	-0.168042	Sos2	NO	NO	NO	NO	NO	YES
chr3	55356890	55356950	61	5	0.57475	0.405254	-0.169495	Dclk1	NO	NO	NO	YES	NO	NO
chr19	6232309	6232363	55	6	0.878442	0.705699	-0.172743	Ppp2r5b	NO	NO	YES	NO	NO	NO
chr6	54944301	54944353	53	9	0.537995	0.36471	-0.173285	Nod1	NO	NO	YES	NO	NO	NO
chr16	44784439	44784532	94	5	0.644174	0.469908	-0.174266	Cd200r1	NO	NO	NO	YES	NO	NO
chr10	60687979	60688561	583	5	0.490381	0.313409	-0.176972	Cdh23	NO	NO	NO	YES	NO	NO
chr4	62510216	62510270	55	8	0.812678	0.63488	-0.177798	Alad	NO	NO	NO	YES	NO	NO
chr2	18971263	18971366	104	4	0.653679	0.475217	-0.178462	Pip4k2a	NO	NO	NO	YES	NO	NO
chr10	77062634	77062711	78	4	0.670476	0.489158	-0.181318	Slc19a1	NO	NO	NO	NO	NO	YES
chr10	77062634	77062711	78	4	0.670476	0.489158	-0.181318	Col18a1	NO	NO	NO	YES	NO	NO
chr4	140992429	140992497	69	13	0.455959	0.27288	-0.183079	Atp13a2	NO	NO	YES	NO	NO	NO
chr2	173232483	173232535	53	7	0.488507	0.304645	-0.183862	Pmepa1	NO	NO	NO	YES	NO	NO
chr2	62513688	62513755	68	7	0.465748	0.280693	-0.185055	Fap	NO	NO	NO	YES	NO	NO
chr9	58249192	58249345	154	4	0.584085	0.39806	-0.186025	Pml	NO	NO	NO	YES	NO	NO
chr8	120860634	120860713	80	4	0.421379	0.235029	-0.18635	Gm20388	NO	NO	NO	YES	NO	NO
chr5	100698993	100699133	141	4	0.770056	0.582971	-0.187085	Hpse	NO	NO	YES	NO	NO	NO
chr15	94995492	94995568	77	6	0.561702	0.37189	-0.189812	Tmem117	NO	NO	NO	YES	NO	NO
chr16	94965669	94965734	66	7	0.764824	0.574825	-0.189999	Kcnj6	NO	NO	NO	YES	NO	NO
chr16	33576400	33576542	143	12	0.323312	0.130278	-0.193034	Slc12a8	NO	NO	NO	YES	NO	NO
chr11	113504796	113504888	93	5	0.272816	0.0747792	-0.198037	Slc39a11	NO	NO	NO	YES	NO	NO
chr15	101119055	101123561	4507	6	0.721193	0.522466	-0.198727	Ankrd33	NO	NO	YES	NO	YES	YES
chr14	70009537	70009640	104	14	0.638808	0.439733	-0.199075	Pebp4	NO	NO	NO	YES	NO	NO
chr5	134507282	134507378	97	7	0.696724	0.497295	-0.199429	Clip2	NO	NO	NO	YES	NO	NO
chr3	57544425	57544554	130	8	0.831612	0.631748	-0.199864	Wwtr1	NO	NO	NO	YES	NO	NO
chr7	127748309	127748399	91	17	0.826242	0.625973	-0.200268	Fbxl19	NO	YES	YES	NO	NO	NO
chr5	38483902	38484023	122	4	0.681899	0.481547	-0.200352	Slc2a9	NO	NO	NO	YES	NO	NO
chr13	59728277	59728993	717	4	0.568723	0.367982	-0.200741	Spata31d1d	NO	NO	YES	NO	NO	NO
chr2	31948708	31948805	98	5	0.63179	0.430865	-0.200925	Aif1l	YES	NO	NO	NO	NO	NO
chr5	140718220	140718705	486	8	0.650855	0.449501	-0.201354	Brat1	NO	NO	YES	NO	YES	NO
chr11	102939301	102939398	98	4	0.390967	0.188542	-0.202425	Gm26668	NO	NO	NO	YES	NO	NO
chr11	102939301	102939398	98	4	0.390967	0.188542	-0.202425	C1ql1	NO	NO	NO	NO	YES	NO
chr13	55595506	55595561	56	5	0.537155	0.333795	-0.203359	Tmed9	NO	NO	YES	NO	NO	NO
chr17	48345935	48348500	2566	4	0.88037	0.676795	-0.203575	Trem2	NO	YES	YES	YES	NO	NO
chr5	25201420	25201485	66	4	0.803278	0.599522	-0.203756	Galntl5	NO	NO	NO	YES	NO	NO
chr7	29332180	29332374	195	37	0.832817	0.628056	-0.204761	Sipa1l3	NO	NO	YES	NO	NO	NO
chr7	112835793	112835987	195	6	0.399878	0.192734	-0.207144	Tead1	NO	NO	NO	YES	NO	NO
chr17	29465071	29465186	116	6	0.583247	0.375334	-0.207912	Gm26885	NO	NO	NO	YES	NO	NO
chr1	37098256	37098320	65	4	0.314077	0.105299	-0.208778	Vwa3b	NO	NO	NO	YES	NO	NO
chr19	34291442	34291496	55	4	0.473796	0.262588	-0.211208	Fas	NO	NO	NO	YES	NO	NO
chr8	70526768	70528618	1851	4	0.482102	0.270727	-0.211375	Fkbp8	YES	YES	NO	YES	NO	NO
chr8	70526768	70528618	1851	4	0.482102	0.270727	-0.211375	Kxd1	NO	YES	NO	NO	NO	NO
chr11	77783707	77783773	67	5	0.500694	0.289226	-0.211468	Gm10277	NO	NO	NO	NO	NO	YES
chr11	77783707	77783773	67	5	0.500694	0.289226	-0.211468	Myo18a	NO	NO	NO	YES	NO	NO
chr14	25852133	25852220	88	4	0.648162	0.436389	-0.211773	Anxa11	NO	NO	NO	YES	NO	NO
chr1	180421860	180421914	55	4	0.644148	0.431122	-0.213026	Itpkb	NO	NO	YES	NO	NO	NO
chr14	118510622	118510724	103	4	0.53878	0.322917	-0.215864	Abcc4	NO	NO	NO	YES	NO	NO
chr18	78807450	78807608	159	9	0.742124	0.523178	-0.218945	Setbp1	NO	NO	NO	YES	NO	NO
chr4	135566844	135566898	55	5	0.854667	0.635364	-0.219302	Grhl3	NO	NO	NO	YES	NO	NO
chr11	98665906	98666021	116	5	0.74192	0.522615	-0.219305	Gsdma	NO	NO	NO	YES	NO	NO
chr1	52147034	52149542	2509	4	0.650538	0.431104	-0.219435	Gm28177	NO	NO	NO	YES	NO	NO
chr1	52147034	52149542	2509	4	0.650538	0.431104	-0.219435	Stat1	NO	NO	YES	YES	NO	NO
chr1	39962134	39962194	61	4	0.703719	0.483656	-0.220062	Map4k4	NO	NO	NO	YES	NO	NO
chr16	85067481	85067584	104	4	0.704939	0.484759	-0.220179	App	NO	NO	NO	YES	NO	NO
chr4	137486294	137487608	1315	5	0.672148	0.450985	-0.221163	Hspg2	NO	NO	NO	YES	NO	NO
chr1	18213611	18213728	118	4	0.769411	0.548236	-0.221175	Defb44-ps	NO	NO	NO	YES	NO	NO
chr5	76814842	76814917	76	6	0.392427	0.170592	-0.221835	C530008M17Rik	NO	NO	NO	YES	NO	NO
chr2	75209013	75210340	1328	4	0.3971	0.174672	-0.222428	2600014E21Rik	NO	NO	NO	YES	NO	NO
chr4	134620099	134620161	63	5	0.778175	0.555668	-0.222507	Man1c1	NO	NO	NO	YES	NO	NO
chr4	155140899	155140991	93	9	0.457238	0.234639	-0.2226	Morn1	NO	NO	NO	YES	NO	NO
chr18	84246132	84246190	59	5	0.672434	0.449347	-0.223086	Zfp407	NO	NO	NO	YES	NO	NO
chr4	11357137	11357191	55	5	0.616403	0.391377	-0.225026	Esrp1	NO	NO	NO	YES	NO	NO
chr15	53825790	53825877	88	4	0.640678	0.414608	-0.22607	Samd12	NO	NO	NO	YES	NO	NO
chr3	37936376	37936465	90	8	0.644739	0.418569	-0.22617	Gm20755	NO	NO	NO	YES	NO	NO
chr12	24096493	24096568	76	5	0.559344	0.33269	-0.226654	9030624G23Rik	NO	NO	NO	YES	NO	NO
chr7	29391702	29391780	79	9	0.311978	0.0851543	-0.226824	Sipa1l3	NO	NO	NO	YES	NO	NO
chr7	35608537	35608605	69	5	0.763816	0.535582	-0.228233	Ankrd27	NO	NO	NO	NO	YES	NO
chr19	43847683	43847748	66	7	0.78119	0.552769	-0.228421	Dnmbp	NO	NO	NO	NO	NO	YES
chrX	52988457	52988554	98	9	0.242287	0.0130315	-0.229256	Hprt	NO	NO	NO	YES	NO	NO
chr8	107417235	107417287	53	4	0.684545	0.454811	-0.229734	Nob1	NO	NO	NO	YES	NO	NO
chr15	101231596	101231788	193	57	0.586938	0.356756	-0.230183	Grasp	NO	NO	YES	NO	NO	NO
chr10	127519476	127519890	415	4	0.807043	0.576425	-0.230618	Shmt2	NO	NO	YES	YES	NO	NO
chr13	98055447	98055565	119	7	0.460126	0.229193	-0.230933	Arhgef28	NO	NO	NO	YES	NO	NO
chr8	95318641	95318700	60	5	0.797667	0.564089	-0.233578	Tepp	NO	NO	NO	YES	NO	NO
chr10	80966443	80966505	63	5	0.750989	0.517344	-0.233645	Gng7	NO	NO	NO	YES	NO	NO
chr19	7295043	7295099	57	4	0.578728	0.34444	-0.234289	Mark2	NO	YES	NO	NO	NO	NO
chr9	72856792	72856851	60	10	0.52299	0.285894	-0.237095	Prtg	NO	NO	YES	NO	NO	NO
chr19	53851470	53851555	86	9	0.393794	0.155614	-0.23818	Rbm20	NO	NO	YES	NO	NO	NO
chr2	119759803	119759859	57	4	0.390761	0.15033	-0.240431	Ltk	NO	NO	NO	YES	NO	NO
chr17	34065725	34065863	139	5	0.680242	0.439183	-0.241059	Col11a2	NO	NO	YES	NO	NO	NO
chr7	68223768	68223894	127	5	0.666974	0.424861	-0.242114	Igf1r	NO	NO	NO	YES	NO	NO
chr11	88514281	88514780	500	5	0.425262	0.182948	-0.242314	Msi2	NO	NO	NO	YES	NO	NO
chr18	80680426	80680498	73	7	0.5371	0.293374	-0.243727	Nfatc1	NO	NO	NO	YES	NO	NO
chr2	165806030	165806128	99	8	0.787927	0.544089	-0.243838	Zmynd8	NO	NO	NO	YES	NO	NO
chr4	140932050	140932104	55	4	0.802952	0.553006	-0.249946	Padi2	NO	NO	YES	NO	NO	NO
chr7	36718670	36723206	4537	4	0.745237	0.493863	-0.251374	Tshz3	NO	NO	NO	YES	NO	NO
chr7	36718670	36723206	4537	4	0.745237	0.493863	-0.251374	Gm38340	YES	NO	NO	NO	NO	NO
chr16	55884210	55884281	72	4	0.65124	0.399567	-0.251673	Nxpe3	NO	NO	NO	YES	NO	NO
chrX	75416592	75416670	79	8	0.295415	0.0421988	-0.253216	Cmc4	YES	NO	NO	NO	NO	NO
chrX	75416592	75416670	79	8	0.295415	0.0421988	-0.253216	Brcc3	NO	YES	NO	NO	NO	NO
chrX	75416592	75416670	79	8	0.295415	0.0421988	-0.253216	Mtcp1	YES	NO	NO	NO	NO	NO
chr18	60848120	60848187	68	5	0.569646	0.316163	-0.253483	Tcof1	NO	NO	NO	YES	NO	NO
chrX	103614724	103614794	71	5	0.797215	0.542304	-0.254911	Ftx	NO	NO	NO	YES	NO	NO
chr5	38477366	38477480	115	29	0.822949	0.565894	-0.257055	Slc2a9	NO	NO	YES	NO	NO	NO
chr2	35720379	35720517	139	10	0.446844	0.189704	-0.25714	Dab2ip	NO	NO	YES	NO	YES	NO
chr2	166672747	166672797	51	5	0.751679	0.494053	-0.257625	Prex1	NO	NO	NO	YES	NO	NO
chr2	165318067	165318131	65	4	0.740116	0.482198	-0.257918	Elmo2	NO	NO	NO	YES	NO	NO
chr5	149152652	149152706	55	6	0.630026	0.369735	-0.260291	5730422E09Rik	NO	NO	NO	YES	NO	NO
chr5	149152652	149152706	55	6	0.630026	0.369735	-0.260291	Hmgb1	NO	NO	NO	YES	NO	NO
chr10	112928192	112928244	53	7	0.429282	0.168036	-0.261246	Gm26596	YES	NO	NO	NO	NO	NO
chr10	112928192	112928244	53	7	0.429282	0.168036	-0.261246	Atxn7l3b	NO	NO	NO	YES	YES	NO
chr3	86921509	86924214	2706	5	0.75616	0.493989	-0.262171	Dclk2	YES	NO	NO	NO	NO	NO
chr17	63176446	63177746	1301	7	0.774705	0.511226	-0.263479	Fbxl17	NO	NO	NO	YES	NO	NO
chr14	47569372	47569429	58	4	0.693652	0.429231	-0.264421	Atg14	YES	NO	NO	NO	NO	NO
chr6	119405492	119405563	72	4	0.696143	0.43164	-0.264502	Adipor2	NO	NO	NO	YES	NO	NO
chr4	154160550	154160642	93	32	0.562007	0.297114	-0.264893	Tprgl	NO	YES	YES	NO	NO	NO
chr4	154160550	154160642	93	32	0.562007	0.297114	-0.264893	Wrap73	NO	NO	NO	YES	NO	NO
chr19	6854175	6854237	63	4	0.822911	0.555964	-0.266947	Ccdc88b	NO	NO	YES	NO	NO	NO
chr3	89447545	89447746	202	5	0.887953	0.620741	-0.267212	Pbxip1	NO	NO	YES	NO	NO	NO
chr1	133639475	133639565	91	5	0.920836	0.651847	-0.268989	Gm38394	NO	NO	NO	YES	NO	NO
chr1	133639475	133639565	91	5	0.920836	0.651847	-0.268989	Zc3h11a	NO	NO	NO	YES	NO	NO
chr5	140612588	140613198	611	13	0.6511	0.378358	-0.272742	Lfng	NO	NO	YES	YES	NO	NO
chr1	23761408	23761466	59	5	0.356543	0.0836	-0.272943	B3gat2	YES	NO	NO	NO	NO	NO
chr1	153052680	153056184	3505	4	0.80972	0.535065	-0.274655	Nmnat2	NO	NO	NO	YES	NO	NO
chr5	114365362	114365422	61	5	0.826897	0.550978	-0.275919	Kctd10	NO	NO	NO	NO	YES	NO
chr5	114365362	114365422	61	5	0.826897	0.550978	-0.275919	Myo1h	NO	NO	NO	NO	NO	YES
chr1	89554976	89555027	52	7	0.536996	0.257974	-0.279022	Agap1	NO	NO	NO	YES	NO	NO
chrX	56731772	56731841	70	9	0.357474	0.0782787	-0.279196	Fhl1	NO	YES	NO	NO	NO	NO
chr17	74025067	74025163	97	4	0.752647	0.471146	-0.281501	Srd5a2	NO	NO	NO	YES	NO	NO
chr12	108996166	108996241	76	5	0.470666	0.184702	-0.285964	Wdr25	NO	NO	NO	YES	NO	NO
chr17	12584431	12584499	69	5	0.825563	0.53647	-0.289093	Slc22a2	NO	NO	YES	NO	NO	NO
chr8	83661387	83661490	104	4	0.721246	0.42936	-0.291886	Gipc1	NO	NO	NO	YES	NO	NO
chr15	76233529	76233595	67	8	0.561985	0.269499	-0.292485	Parp10	NO	NO	YES	NO	NO	NO
chr15	76233529	76233595	67	8	0.561985	0.269499	-0.292485	Plec	YES	NO	NO	NO	NO	NO
chr18	56761385	56761443	59	6	0.689508	0.396419	-0.293089	2021-03-03	NO	NO	NO	NO	NO	YES
chr2	80603935	80603998	64	9	0.513923	0.219694	-0.294229	Gm13688	NO	NO	NO	NO	NO	YES
chr1	73913527	73913580	54	7	0.559722	0.264514	-0.295208	Tns1	NO	NO	NO	NO	YES	NO
chrX	51018173	51018243	71	14	0.336833	0.0403122	-0.296521	Rap2c	YES	NO	NO	NO	NO	NO
chr7	68480052	68480134	83	9	0.512888	0.215703	-0.297184	RP23-378L12.3	NO	NO	NO	YES	NO	NO
chr11	60841451	60841624	174	4	0.643333	0.340011	-0.303321	Dhrs7b	NO	NO	NO	YES	NO	NO
chr5	35974146	35974197	52	4	0.526025	0.221409	-0.304615	Afap1	NO	NO	NO	YES	NO	NO
chr5	130369396	130369454	59	6	0.386672	0.0805669	-0.306105	Caln1	YES	NO	NO	NO	NO	NO
chr3	120858417	120858519	103	7	0.545535	0.237654	-0.307881	6530403H02Rik	NO	NO	NO	YES	NO	NO
chr17	27358706	27358781	76	4	0.676126	0.363743	-0.312383	Mir7218	NO	NO	NO	NO	NO	YES
chr5	147646231	147646293	63	10	0.889736	0.576076	-0.31366	Flt1	NO	NO	NO	YES	NO	NO
chr17	50607825	50607875	51	5	0.837845	0.523451	-0.314394	Plcl2	NO	NO	YES	NO	NO	NO
chr1	78355565	78355660	96	4	0.747805	0.431083	-0.316722	Sgpp2	NO	NO	NO	YES	NO	NO
chr12	82397815	82397881	67	4	0.693294	0.376347	-0.316947	Sipa1l1	NO	NO	NO	YES	NO	NO
chr17	34033630	34033702	73	4	0.90487	0.586647	-0.318223	Rxrb	NO	NO	YES	NO	NO	NO
chr17	34033630	34033702	73	4	0.90487	0.586647	-0.318223	Slc39a7	YES	NO	NO	NO	NO	NO
chr4	138711550	138711600	51	4	0.589194	0.268434	-0.32076	Ubxn10	NO	NO	NO	YES	NO	NO
chr5	91994575	91994726	152	6	0.456486	0.135359	-0.321127	Gm1045	NO	NO	YES	NO	NO	NO
chr18	52465701	52465761	61	11	0.417264	0.0933222	-0.323942	Srfbp1	NO	YES	YES	NO	NO	NO
chr14	79158114	79158222	109	9	0.59057	0.266185	-0.324385	Vwa8	NO	NO	NO	YES	NO	NO
chr8	122676272	122676327	56	6	0.346533	0.0195275	-0.327006	Gm20388	NO	NO	NO	YES	NO	NO
chr8	122676272	122676327	56	6	0.346533	0.0195275	-0.327006	Cbfa2t3	NO	NO	NO	YES	NO	NO
chr15	74670665	74670734	70	4	0.68533	0.354656	-0.330673	Arc	NO	NO	NO	NO	YES	NO
chr2	174472436	174472503	68	5	0.523942	0.191106	-0.332837	Slmo2	NO	NO	NO	YES	NO	NO
chr5	52252256	52252314	59	4	0.919896	0.586731	-0.333165	9230114K14Rik	NO	NO	NO	YES	NO	NO
chr13	52847619	52847690	72	4	0.757206	0.42396	-0.333246	Auh	NO	NO	NO	YES	NO	NO
chr15	30285789	30285862	74	4	0.378861	0.0455143	-0.333347	Ctnnd2	NO	NO	NO	YES	NO	NO
chr9	56126819	56126891	73	7	0.558199	0.223217	-0.334982	Pstpip1	NO	NO	NO	YES	NO	NO
chr11	53574886	53575014	129	4	0.702389	0.366885	-0.335504	Kif3a	NO	NO	NO	YES	NO	NO
chr1	15690526	15691043	518	5	0.693291	0.357528	-0.335763	Kcnb2	NO	NO	NO	YES	NO	NO
chrX	169994022	169994142	121	27	0.701863	0.364655	-0.337209	Mid1	NO	NO	NO	YES	NO	NO
chr5	76856261	76856334	74	5	0.482404	0.145036	-0.337368	C530008M17Rik	NO	NO	NO	YES	NO	NO
chr7	45808351	45808423	73	4	0.696417	0.358967	-0.33745	Cyth2	NO	NO	YES	NO	NO	NO
chr1	126621186	126621266	81	4	0.958966	0.62119	-0.337776	Nckap5	NO	NO	NO	YES	NO	NO
chr16	21270493	21274764	4272	5	0.738782	0.40066	-0.338122	Gm16863	NO	NO	NO	YES	NO	NO
chr14	62374079	62374151	73	5	0.670105	0.328532	-0.341573	Rnaseh2b	NO	NO	NO	NO	NO	YES
chr11	116148922	116149081	160	9	0.579924	0.229856	-0.350069	Fbf1	NO	NO	YES	YES	NO	NO
chr2	147183405	147183472	68	6	0.405528	0.0543981	-0.35113	Nkx2-2	NO	NO	NO	NO	YES	NO
chr2	147183405	147183472	68	6	0.405528	0.0543981	-0.35113	Nkx2-2os	YES	NO	NO	NO	NO	NO
chr2	163151236	163151292	57	8	0.874162	0.522561	-0.351602	Gm14254	NO	NO	NO	NO	NO	YES
chr3	89649674	89649917	244	6	0.473833	0.121675	-0.352158	Kcnn3	NO	NO	NO	YES	NO	NO
chr5	131294010	131294217	208	8	0.473483	0.120777	-0.352706	Wbscr17	NO	NO	NO	YES	NO	NO
chr2	165229281	165229346	66	4	0.644114	0.291328	-0.352786	Cdh22	NO	NO	NO	YES	NO	NO
chr5	136427961	136428053	93	4	0.80059	0.446083	-0.354507	Cux1	NO	NO	NO	YES	NO	NO
chr15	6650460	6650702	243	4	0.862143	0.506569	-0.355574	Fyb	NO	NO	NO	YES	NO	NO
chr15	6650460	6650702	243	4	0.862143	0.506569	-0.355574	Gm2245	NO	NO	NO	YES	NO	NO
chr17	30749697	30752729	3033	5	0.556837	0.201074	-0.355763	Dnah8	NO	NO	YES	YES	NO	NO
chr11	22004561	22004620	60	4	0.39963	0.0398802	-0.35975	Otx1	YES	NO	NO	NO	NO	NO
chr11	22004561	22004620	60	4	0.39963	0.0398802	-0.35975	Ehbp1	NO	NO	NO	NO	NO	YES
chr11	104298928	104299118	191	14	0.824617	0.464659	-0.359958	Mapt	NO	NO	YES	NO	NO	NO
chr4	136756219	136756347	129	7	0.66452	0.302083	-0.362437	Ephb2	NO	NO	NO	YES	NO	NO
chr7	80390981	80391032	52	5	0.908103	0.545503	-0.3626	Furin	NO	NO	YES	NO	NO	NO
chr8	35590104	35590176	73	7	0.904827	0.541191	-0.363636	Gm16793	YES	NO	NO	NO	NO	NO
chr8	35590104	35590176	73	7	0.904827	0.541191	-0.363636	Mfhas1	NO	NO	YES	NO	NO	NO
chr1	75220083	75220181	99	4	0.540027	0.175738	-0.364289	Tuba4a	YES	NO	NO	NO	NO	NO
chr1	75220083	75220181	99	4	0.540027	0.175738	-0.364289	A630095N17Rik	NO	NO	NO	NO	YES	NO
chr2	4919910	4919967	58	5	0.925703	0.559414	-0.366289	Phyh	NO	NO	NO	YES	NO	NO
chr15	79547350	79547410	61	4	0.814809	0.446736	-0.368073	Ddx17	YES	NO	NO	NO	NO	NO
chr11	113133903	113133958	56	5	0.842873	0.472093	-0.37078	2610035D17Rik	NO	NO	NO	YES	NO	NO
chr2	165013064	165013118	55	4	0.917652	0.54613	-0.371522	Ncoa5	NO	YES	YES	NO	NO	NO
chr4	129962270	129962359	90	7	0.548935	0.171636	-0.377299	1700003M07Rik	NO	NO	NO	YES	NO	NO
chr17	86414868	86417097	2230	4	0.871892	0.493562	-0.37833	Prkce	NO	NO	NO	YES	NO	NO
chr10	94450846	94450918	73	4	0.922205	0.53786	-0.384346	Tmcc3	NO	NO	NO	YES	NO	NO
chr10	99136697	99136807	111	4	0.783721	0.397113	-0.386607	Poc1b	NO	NO	NO	YES	NO	NO
chr5	111069790	111069891	102	6	0.658346	0.271224	-0.387122	Ttc28	NO	NO	NO	YES	NO	NO
chr15	25675253	25675335	83	7	0.777057	0.38535	-0.391707	Myo10	NO	NO	NO	YES	NO	NO
chr1	75239479	75239568	90	5	0.920836	0.525684	-0.395152	Dnajb2	NO	NO	YES	NO	YES	NO
chr2	129687095	129687190	96	5	0.435007	0.0389131	-0.396094	Pdyn	NO	NO	NO	NO	YES	NO
chr10	20649358	20649409	52	4	0.828434	0.42794	-0.400493	Pde7b	NO	NO	NO	YES	NO	NO
chr2	153498796	153498931	136	4	0.618377	0.216732	-0.401645	Nol4l	NO	NO	NO	YES	NO	NO
chr8	119217871	119217929	59	4	0.93015	0.527541	-0.402609	Cdh13	NO	NO	NO	YES	NO	NO
chr3	108200116	108200217	102	4	0.802385	0.399395	-0.402989	Cyb561d1	NO	YES	YES	NO	NO	NO
chr11	117832724	117832788	65	4	0.788424	0.38357	-0.404854	Afmid	NO	NO	NO	YES	NO	NO
chr11	117832724	117832788	65	4	0.788424	0.38357	-0.404854	Gm20708	NO	NO	NO	YES	NO	NO
chr9	121938408	121938499	92	4	0.742832	0.337267	-0.405565	1700048O20Rik	NO	NO	NO	YES	NO	NO
chr2	144394148	144394200	53	9	0.920556	0.509816	-0.41074	Csrp2bp	NO	NO	YES	NO	NO	NO
chr10	115113365	115113510	146	5	0.870948	0.459556	-0.411393	Tph2	NO	NO	NO	YES	NO	NO
chr5	144427941	144428035	95	7	0.648937	0.235976	-0.412961	Bri3	NO	NO	NO	YES	NO	NO
chr3	146222843	146222900	58	7	0.895639	0.475243	-0.420396	Lpar3	NO	NO	NO	YES	NO	NO
chr19	4614032	4614084	53	5	0.746027	0.325547	-0.42048	Lrfn4	NO	NO	YES	NO	NO	NO
chr19	4614032	4614084	53	5	0.746027	0.325547	-0.42048	Pcx	NO	NO	NO	YES	NO	NO
chr7	49503578	49503660	83	9	0.825574	0.401814	-0.42376	Nav2	NO	NO	NO	YES	NO	NO
chr9	56324876	56324935	60	7	0.896711	0.46654	-0.430171	Peak1	NO	NO	NO	YES	NO	NO
chr18	42770564	42770646	83	6	0.893656	0.461912	-0.431744	Ppp2r2b	NO	NO	NO	YES	NO	NO
chr4	118245937	118246028	92	4	0.483458	0.0515819	-0.431876	Ptprf	NO	NO	NO	YES	NO	NO
chr2	174328905	174328978	74	15	0.476012	0.0388113	-0.437201	Gm20721	NO	NO	NO	NO	NO	YES
chr2	174328905	174328978	74	15	0.476012	0.0388113	-0.437201	Gnas	NO	YES	NO	NO	NO	NO
chr16	31275117	31275185	69	15	0.529091	0.0902182	-0.438873	Ppp1r2	NO	YES	NO	NO	NO	NO
chr13	64163259	64163369	111	5	0.48702	0.0480163	-0.439004	Habp4	NO	NO	NO	YES	NO	NO
chr2	33566774	33566922	149	5	0.74562	0.303858	-0.441762	Lmx1b	NO	NO	NO	YES	NO	NO
chr10	42205088	42205161	74	5	0.717286	0.275108	-0.442178	Foxo3	NO	NO	NO	YES	NO	NO
chr19	45039874	45039931	58	7	0.675396	0.23257	-0.442826	Pdzd7	NO	NO	NO	YES	NO	NO
chr15	99804263	99804367	105	6	0.853567	0.403914	-0.449653	Gm25897	YES	NO	NO	NO	NO	NO
chr15	99804263	99804367	105	6	0.853567	0.403914	-0.449653	Lima1	NO	NO	NO	YES	NO	NO
chr11	96550187	96550288	102	5	0.9238	0.472112	-0.451688	Skap1	NO	NO	NO	YES	NO	NO
chr2	181228995	181229111	117	5	0.778161	0.324874	-0.453287	Helz2	NO	NO	YES	NO	NO	NO
chr7	100484643	100484765	123	5	0.938789	0.485395	-0.453394	Ucp3	NO	NO	NO	YES	NO	NO
chr11	75350991	75351049	59	5	0.808251	0.345839	-0.462411	Smyd4	NO	NO	NO	YES	NO	NO
chr15	93538924	93538999	76	4	0.695627	0.229907	-0.46572	Prickle1	NO	NO	NO	YES	NO	NO
chr13	112859913	112859985	73	6	0.919231	0.453259	-0.465972	Plpp1	NO	NO	NO	YES	NO	NO
chr15	96594779	96598357	3579	4	0.79001	0.322558	-0.467452	Slc38a1	NO	NO	NO	YES	NO	NO
chr1	75509855	75509950	96	4	0.668831	0.197057	-0.471774	Inha	NO	NO	YES	NO	NO	NO
chr13	103322094	103322178	85	5	0.826745	0.354132	-0.472614	Mast4	NO	NO	NO	YES	NO	NO
chr7	34784678	34784811	134	4	0.701316	0.228559	-0.472757	Chst8	NO	NO	NO	YES	NO	NO
chr18	75457712	75457775	64	4	0.907659	0.431859	-0.4758	Ctif	NO	NO	NO	YES	NO	NO
chr5	134797946	134798017	72	8	0.596367	0.120314	-0.476053	Gm43278	NO	NO	NO	YES	NO	NO
chr16	93729935	93729995	61	4	0.539135	0.0590493	-0.480086	Dopey2	NO	NO	NO	YES	NO	NO
chr10	88590921	88590974	54	4	0.748573	0.268135	-0.480439	Mybpc1	NO	NO	NO	YES	NO	NO
chr11	80821736	80821806	71	5	0.910845	0.428973	-0.481872	Tmem98	NO	NO	NO	NO	YES	NO
chr11	80821736	80821806	71	5	0.910845	0.428973	-0.481872	Gm11207	NO	NO	NO	NO	NO	YES
chr12	112116110	112116163	54	5	0.879429	0.397069	-0.48236	Aspg	NO	NO	NO	YES	NO	NO
chr10	3872697	3872764	68	4	0.842995	0.348005	-0.494991	Plekhg1	NO	NO	NO	YES	NO	NO
chr14	66077154	66077219	66	4	0.863004	0.367083	-0.495921	Adam2	NO	NO	NO	YES	NO	NO
chr6	101272100	101272191	92	4	0.567231	0.0635111	-0.50372	Pdzrn3	NO	NO	NO	YES	NO	NO
chr13	5871620	5871725	106	5	0.922744	0.417969	-0.504775	Klf6	NO	NO	NO	NO	NO	YES
chr4	149564507	149564577	71	4	0.790857	0.280966	-0.509891	Gm13066	NO	NO	NO	NO	NO	YES
chr4	149564507	149564577	71	4	0.790857	0.280966	-0.509891	Ctnnbip1	NO	NO	NO	NO	YES	NO
chr10	13091211	13091299	89	9	0.767368	0.251759	-0.515609	Plagl1	NO	NO	NO	YES	NO	NO
chr10	13091211	13091299	89	9	0.767368	0.251759	-0.515609	Gm27741	NO	NO	NO	NO	NO	YES
chr17	31115258	31115891	634	4	0.833272	0.305543	-0.527729	Abcg1	NO	NO	NO	NO	YES	NO
chr18	45597971	45598047	77	4	0.907659	0.379258	-0.528401	Kcnn2	NO	NO	NO	YES	NO	NO
chr17	56414898	56415015	118	4	0.90487	0.37601	-0.52886	Ptprs	NO	NO	YES	NO	NO	NO
chr7	113295283	113295336	54	4	0.903867	0.374432	-0.529436	Arntl	NO	NO	NO	YES	NO	NO
chr9	113982883	113987059	4177	5	0.904252	0.369169	-0.535083	Fbxl2	NO	NO	YES	YES	YES	NO
chr5	117481788	117481841	54	6	0.905056	0.368921	-0.536135	Ksr2	NO	NO	NO	YES	NO	NO
chr5	64386168	64386285	118	5	0.820534	0.27584	-0.544693	Gm43837	NO	NO	NO	NO	NO	YES
chr14	30526744	30528488	1745	7	0.804447	0.256319	-0.548128	Dcp1a	NO	NO	NO	NO	NO	YES
chr5	146288185	146288273	89	5	0.73597	0.18711	-0.54886	Cdk8	NO	NO	NO	YES	NO	NO
chr6	116540532	116540632	101	4	0.932041	0.379091	-0.55295	Olfr213	NO	NO	YES	NO	NO	NO
chr2	52619779	52619855	77	10	0.878495	0.323678	-0.554817	Cacnb4	NO	NO	NO	YES	NO	NO
chr7	122333660	122333754	95	5	0.782491	0.225567	-0.556924	Prkcb	NO	NO	NO	YES	NO	NO
chr4	99374817	99374911	95	6	0.770098	0.201911	-0.568187	Gm37556	NO	NO	NO	NO	NO	YES
chr11	71546708	71546813	106	6	0.755141	0.184022	-0.571119	9230020A06Rik	NO	NO	NO	YES	NO	NO
chr15	77160236	77160313	78	4	0.846352	0.273285	-0.573067	Rbfox2	NO	NO	NO	YES	NO	NO
chr18	84029957	84030034	78	4	0.848479	0.27409	-0.57439	Tshz1	NO	NO	NO	YES	NO	NO
chr11	35977520	35977630	111	4	0.616224	0.0369131	-0.579311	Wwc1	NO	NO	NO	YES	NO	NO
chr15	82989787	82989908	122	4	0.801347	0.220734	-0.580613	AW121686	NO	NO	NO	NO	NO	YES
chr7	16415807	16417002	1196	9	0.889224	0.306088	-0.583136	Zc3h4	NO	NO	YES	YES	NO	NO
chr18	75654946	75655017	72	6	0.806271	0.203976	-0.602295	Ctif	NO	NO	NO	YES	NO	NO
chr15	72810705	72810920	216	7	0.805431	0.200219	-0.605212	Peg13	YES	NO	NO	NO	NO	NO
chr15	72810705	72810920	216	7	0.805431	0.200219	-0.605212	Trappc9	NO	NO	NO	YES	NO	NO
chr11	4741646	4743501	1856	4	0.789017	0.183657	-0.60536	Cabp7	NO	NO	NO	YES	NO	NO
chr17	29843786	29843875	90	4	0.689527	0.0691163	-0.620411	Mdga1	NO	NO	NO	YES	NO	NO
chr2	106855399	106855477	79	4	0.687524	0.0666789	-0.620845	Mpped2	NO	NO	NO	YES	NO	NO
chr5	24454393	24454469	77	4	0.71152	0.0905955	-0.620925	Agap3	NO	NO	NO	YES	NO	NO
chr8	46138019	46138088	70	4	0.804892	0.182907	-0.621985	Snx25	NO	NO	NO	YES	NO	NO
chr4	117281388	117281438	51	5	0.694759	0.061682	-0.633077	Rnf220	NO	NO	NO	YES	NO	NO
chr6	72633309	72633374	66	4	0.907406	0.273855	-0.633551	Gm37969	NO	NO	NO	NO	NO	YES
chr6	72633309	72633374	66	4	0.907406	0.273855	-0.633551	Tcf7l1	NO	NO	NO	YES	NO	NO
chr6	72633309	72633374	66	4	0.907406	0.273855	-0.633551	Gm15401	NO	NO	NO	YES	NO	NO
chr2	116850421	116850485	65	4	0.898667	0.264796	-0.63387	Gm13990	NO	NO	NO	YES	NO	NO
chr9	20531914	20532043	130	4	0.828311	0.177816	-0.650496	Gm26733	NO	NO	NO	YES	NO	NO
chr7	30201410	30201683	274	7	0.900169	0.248216	-0.651953	Gm26810	NO	NO	NO	NO	NO	YES
chr16	72992186	72992250	65	4	0.878761	0.221954	-0.656807	Robo1	NO	NO	NO	YES	NO	NO
chr7	127214019	127214436	418	4	0.903867	0.245409	-0.658458	2021-09-01	NO	NO	NO	NO	NO	YES
chr7	127214019	127214436	418	4	0.903867	0.245409	-0.658458	Mylpf	NO	NO	YES	YES	YES	NO
chr11	97603959	97604062	104	7	0.71293	0.0512038	-0.661727	2410003L11Rik	NO	NO	NO	YES	NO	NO
chr7	62463151	62463233	83	6	0.727586	0.0585009	-0.669085	Peg12	NO	NO	NO	NO	YES	NO
chr12	117268298	117268426	129	5	0.710836	0.0387566	-0.67208	Gm5441	NO	NO	NO	YES	NO	NO
chr12	117268298	117268426	129	5	0.710836	0.0387566	-0.67208	Ptprn2	NO	NO	NO	YES	NO	NO
chr11	62030487	62030597	111	5	0.72705	0.0512038	-0.675846	Specc1	NO	NO	NO	YES	NO	NO
chr8	63952052	63952126	75	6	0.774754	0.0603885	-0.714365	Sgol2b	NO	YES	NO	NO	NO	NO
chr19	48757069	48757151	83	5	0.769571	0.0522581	-0.717313	Sorcs3	NO	NO	NO	YES	NO	NO
chr6	144472596	144472687	92	4	0.8071	0.0635111	-0.743589	Sox5	NO	NO	NO	YES	NO	NO
chr1	82289392	82289444	53	4	0.906113	0.139567	-0.766546	Irs1	NO	NO	YES	NO	NO	NO
chr16	95367339	95367464	126	7	0.860151	0.0643185	-0.795833	Erg	NO	NO	NO	YES	NO	NO
chr2	163289089	163289147	59	4	0.898667	0.0543981	-0.844269	Tox2	NO	NO	NO	YES	NO	NO
chr5	120190052	120190135	84	4	0.919896	0.0509546	-0.868941	Rbm19	NO	NO	NO	YES	NO	NO
