# Supplementary material for: Integrated Multi-Omics Analysis Reveals the Effect of Maternal Gestational Diabetes on Fetal Mouse Hippocampi
Source: Front Cell Dev Biol. 2022 Feb 14;10:748862. doi: 10.3389/fcell.2022.748862 (PMC8883435; doi:10.3389/fcell.2022.748862)
Supplement: Supplementary file 2 [file Table3.xlsx]

## Sheet: Table S2
Gene_ID	Symbol	description	Ctrl1	Ctrl2	Ctrl3	GDM1	GDM2	GDM3	G1	G2	G2_vs_G1_log2FoldChange	P-value	FDR	Fold Change
ENSMUSG00000088524	Snord2	small nucleolar RNA, C/D box 2	7.88722	0.948793	7.5709	1.00511	1.05039	0.934395	5.46897	0.996633	-4.47234	0.00161065	0.0495219	22.1977
ENSMUSG00000070306	Ccdc153	coiled-coil domain containing 153	5.95303	2.90916	4.06707	0	0	0	4.30975	0	-4.30975	0.000334521	0.0153875	19.8319
ENSMUSG00000025479	Cyp2e1	cytochrome P450, family 2, subfamily e, polypeptide 1	5.24031	1.92249	4.59566	0	0	0	3.91949	0	-3.91949	0.000954108	0.0333757	15.1315
ENSMUSG00000047671	Tctex1d4	Tctex1 domain containing 4	4.94953	3.71076	3.07333	0	0	0	3.91121	0	-3.91121	0.000185995	0.00987772	15.045
ENSMUSG00000048217	Nags	N-acetylglutamate synthase	5.28355	3.80979	3.6	0	0	1.90044	4.23111	0.633479	-3.59763	0.000399271	0.017715	12.1058
ENSMUSG00000038246	Fam50b	family with sequence similarity 50, member B	4.77873	4.07162	3.6	0	0	2.21548	4.15012	0.738493	-3.41162	0.000591662	0.0234862	10.6415
ENSMUSG00000042540	Acot5	acyl-CoA thioesterase 5	4.83794	3.71076	4.21845	1.59177	0	1.90044	4.25572	1.16407	-3.09165	0.000105999	0.00638377	8.52468
ENSMUSG00000046242	Nme9	NME/NM23 family member 9	5.40599	5.06863	4.21845	2.00766	0	3.46231	4.89769	1.82332	-3.07436	0.00116596	0.0391114	8.42318
ENSMUSG00000042433	Pih1h3b	PIH1 domain containing 3B	5.00225	4.48516	3.70629	0	2.668	2.4739	4.3979	1.71397	-2.68394	0.00139757	0.0446141	6.42606
ENSMUSG00000074171	Gm6658	predicted gene 6658	2.98185	5.45259	6.14028	2.3301	2.40173	1.90044	4.85824	2.21076	-2.64748	0.000271314	0.0131746	6.26574
ENSMUSG00000028261	Ndufaf4	NADH dehydrogenase (ubiquinone) 1 alpha subcomplex, assembly factor 4	10.9614	10.9436	11.0337	8.46139	8.35616	8.32139	10.9795	8.37965	-2.5999	1.88e-192	6.58e-188	6.06243
ENSMUSG00000064450	Snord68	small nucleolar RNA, C/D box 68	5.14974	2.49858	4.70226	1.00511	2.07494	1.49681	4.11686	1.52562	-2.59124	0.00135631	0.0435746	6.02616
ENSMUSG00000021879	Dnah12	dynein, axonemal, heavy chain 12	8.41532	7.53287	7.19536	5.21938	4.79584	6.05742	7.71452	5.35755	-2.35697	1.62e-08	4.3e-06	5.12293
ENSMUSG00000059203	Il1rapl2	interleukin 1 receptor accessory protein-like 2	5.62351	6.97332	6.5502	4.65366	2.668	5.03949	6.38234	4.12038	-2.26196	0.00030672	0.0142963	4.79643
ENSMUSG00000113196	AC159193.3	---	6.94134	7.90735	7.2135	5.09737	5.62056	4.95726	7.35406	5.22506	-2.129	1.72e-10	8.51e-08	4.37413
ENSMUSG00000056328	Myh1	myosin, heavy polypeptide 1, skeletal muscle, adult	7.36018	7.36392	6.33511	5.21938	5.09609	4.51514	7.01974	4.94354	-2.0762	1.05e-08	2.93e-06	4.21695
ENSMUSG00000021680	Crhbp	corticotropin releasing hormone binding protein	5.89845	4.89908	5.25118	3.59432	2.89269	3.78191	5.34957	3.42297	-1.92659	4.83e-05	0.00339792	3.80156
ENSMUSG00000063260	Syt10	synaptotagmin X	6.38887	6.33989	6.26727	4.00957	4.55416	4.77724	6.33201	4.44699	-1.88502	3.92e-09	1.24e-06	3.69358
ENSMUSG00000066652	Lefty2	left-right determination factor 2	6.78463	7.76653	7.49878	4.53333	6.24748	5.62316	7.34998	5.46799	-1.88199	2.72e-05	0.0021522	3.68583
ENSMUSG00000052273	Dnah3	dynein, axonemal, heavy chain 3	7.76288	5.67903	5.67428	3.91642	4.85042	4.95726	6.37206	4.5747	-1.79736	0.000786527	0.0291115	3.47584
ENSMUSG00000022857	Tmprss15	transmembrane protease, serine 15	5.05311	6.37265	6.43124	4.59474	3.54978	4.62576	5.95233	4.25676	-1.69557	0.000300373	0.0140616	3.23905
ENSMUSG00000019865	Nmbr	neuromedin B receptor	5.14974	5.94173	5.56551	4.09707	2.89269	4.62576	5.55233	3.87184	-1.68049	0.001272	0.0416291	3.20537
ENSMUSG00000022212	Cpne6	copine VI	8.07735	7.70996	8.05113	6.15981	6.36463	6.51093	7.94615	6.34512	-1.60103	9.5e-15	1.04e-11	3.03359
ENSMUSG00000025930	Msc	musculin	5.62351	5.42161	5.25118	3.81683	3.67604	4.04339	5.4321	3.84542	-1.58668	3.07e-05	0.0023541	3.00357
ENSMUSG00000047507	Baiap3	BAI1-associated protein 3	7.03287	7.82688	8.02569	5.33188	6.07484	6.78569	7.62848	6.06414	-1.56434	0.000112142	0.00667347	2.95743
ENSMUSG00000054667	Irs4	insulin receptor substrate 4	7.2114	8.4117	8.16735	6.41948	6.05174	6.7495	7.93015	6.4069	-1.52325	1.72e-06	0.0002394	2.87437
ENSMUSG00000060962	Dmkn	dermokine	7.04548	5.98475	5.86994	5.05429	4.55416	4.82439	6.30006	4.81095	-1.48911	0.000119436	0.0069438	2.80716
ENSMUSG00000038094	Atp13a4	ATPase type 13A4	6.34872	6.21898	6.21421	4.8172	3.99958	5.51233	6.26064	4.77637	-1.48427	0.000457869	0.0197402	2.79775
ENSMUSG00000039977	Deup1	deuterosome assembly protein 1	9.48904	8.59293	8.535	7.98745	6.74198	7.45885	8.87232	7.39609	-1.47623	1.55e-05	0.00137221	2.78221
ENSMUSG00000052087	Rgs14	regulator of G-protein signaling 14	6.26491	5.9634	6.2498	4.53333	4.90302	4.62576	6.15937	4.68737	-1.472	1.37e-06	0.000198896	2.77407
ENSMUSG00000080772	Gm12543	predicted gene 12543	4.65248	6.00579	5.82346	3.81683	4.09309	4.19461	5.49391	4.03485	-1.45907	0.000604121	0.0238726	2.7493
ENSMUSG00000021032	Ngb	neuroglobin	6.59171	6.23689	6.3999	5.36751	4.68005	4.87006	6.4095	4.97254	-1.43696	3.16e-06	0.000392286	2.7075
ENSMUSG00000022376	Adcy8	adenylate cyclase 8	8.21771	9.2709	9.08581	7.08695	7.47355	7.77314	8.85814	7.44454	-1.4136	2.82e-07	5.12e-05	2.66401
ENSMUSG00000030125	Lrrc23	leucine rich repeat containing 23	9.50054	8.92658	8.60538	7.39385	7.21734	8.32549	9.01083	7.64556	-1.36527	2.65e-05	0.00212062	2.57625
ENSMUSG00000038011	Dnah10	dynein, axonemal, heavy chain 10	8.53196	7.43544	7.25787	6.33201	6.14203	6.67427	7.74176	6.38277	-1.35899	4.66e-05	0.00328889	2.56505
ENSMUSG00000042002	Foxn4	forkhead box N4	7.23362	6.32322	5.84689	5.1392	5.4543	4.82439	6.46791	5.1393	-1.32861	0.000569223	0.0228543	2.51161
ENSMUSG00000027867	Spag17	sperm associated antigen 17	8.05256	6.88524	6.38398	6.09752	5.55634	5.72607	7.10726	5.79331	-1.31395	0.000594526	0.0235732	2.48621
ENSMUSG00000036264	Fstl4	follistatin-like 4	6.92777	8.02537	7.37531	6.27686	5.74102	6.375	7.44282	6.13096	-1.31186	3.53e-05	0.00264747	2.48261
ENSMUSG00000049630	C1ql3	C1q-like 3	8.77099	9.55939	9.41458	8.07626	7.96904	7.78511	9.24832	7.94347	-1.30485	2.41e-10	1.08e-07	2.47058
ENSMUSG00000085576	Dpy19l2	dpy-19-like 2 (C. elegans)	6.6257	5.57025	5.93697	4.91676	4.85042	4.51514	6.04431	4.76077	-1.28354	0.000422238	0.0184767	2.43435
ENSMUSG00000029334	Prkg2	protein kinase, cGMP-dependent, type II	6.10538	7.22729	7.17699	4.96407	5.65163	6.09636	6.83655	5.57069	-1.26587	0.00127588	0.0416712	2.40471
ENSMUSG00000026616	Cr2	complement receptor 2	7.79311	9.10777	9.55989	7.26753	7.96904	7.53878	8.82026	7.59178	-1.22848	0.000218133	0.0111455	2.34319
ENSMUSG00000027434	Nkx2-2	NK2 homeobox 2	6.46597	6.98396	6.84597	5.62471	5.14057	5.86786	6.7653	5.54438	-1.22092	3.29e-05	0.00248258	2.33095
ENSMUSG00000062151	Unc13c	unc-13 homolog C (C. elegans)	9.17854	9.68373	9.76443	8.09232	8.31793	8.59731	9.54223	8.33585	-1.20638	3.16e-10	1.35e-07	2.30757
ENSMUSG00000051497	Kcnj16	potassium inwardly-rectifying channel, subfamily J, member 16	8.39081	7.97292	8.03592	6.29548	7.00518	7.60103	8.13322	6.96723	-1.16599	0.000454885	0.0196357	2.24387
ENSMUSG00000106691	2700029L08Rik	RIKEN cDNA 2700029L08 gene	6.64241	7.23622	7.24029	5.65386	6.16374	5.86786	7.03964	5.89515	-1.14448	2.22e-05	0.00186742	2.21067
ENSMUSG00000045201	Lrrc3b	leucine rich repeat containing 3B	7.59283	7.85614	7.78009	6.59506	6.45547	6.76166	7.74302	6.60406	-1.13895	3.03e-09	1.02e-06	2.20221
ENSMUSG00000029602	Rasal1	RAS protein activator like 1 (GAP1 like)	8.53196	9.14143	9.33604	7.30476	7.96286	8.32959	9.00315	7.86574	-1.13741	6.25e-05	0.00416431	2.19986
ENSMUSG00000053310	Nrgn	neurogranin	12.5594	12.3088	12.51	11.248	11.2494	11.5001	12.4594	11.3325	-1.1269	1.87e-29	7.28e-26	2.18389
ENSMUSG00000027971	Ndst4	N-deacetylase/N-sulfotransferase (heparin glucosaminyl) 4	9.52777	8.74769	9.38488	8.26756	8.32758	7.69917	9.22011	8.09811	-1.122	1.82e-06	0.00025144	2.17649
ENSMUSG00000067578	Cbln4	cerebellin 4 precursor protein	8.7286	9.3388	9.67563	7.87435	7.88001	8.62754	9.24767	8.1273	-1.12038	3.79e-05	0.00278467	2.17404
ENSMUSG00000034579	Pla2g3	phospholipase A2, group III	9.43013	8.71612	8.52051	7.9409	7.59041	7.77914	8.88892	7.77015	-1.11877	2.01e-06	0.000272074	2.17162
ENSMUSG00000052229	Gpr17	G protein-coupled receptor 17	9.66079	10.5096	10.4579	8.96147	8.85709	9.50608	10.2094	9.10821	-1.10122	2.05e-06	0.000274312	2.14536
ENSMUSG00000041552	Ptchd1	patched domain containing 1	7.55803	8.47718	7.87999	6.90494	6.69801	7.03657	7.97174	6.87984	-1.0919	1.8e-05	0.00155477	2.13155
ENSMUSG00000047773	Ankfn1	ankyrin-repeat and fibronectin type III domain containing 1	7.03287	7.96757	7.61932	6.21952	6.14203	6.98562	7.53992	6.44906	-1.09086	0.000801422	0.029538	2.13001
ENSMUSG00000092365	BC023719	cDNA sequence BC023719	9.04357	8.81181	8.65268	8.11346	8.13764	6.98562	8.83602	7.74557	-1.09045	0.000318672	0.014732	2.1294
ENSMUSG00000024411	Aqp4	aquaporin 4	11.6879	10.8361	11.1305	10.0923	9.9429	10.4479	11.2182	10.161	-1.05711	1.05e-07	2.13e-05	2.08076
ENSMUSG00000038112	AW551984	expressed sequence AW551984	11.0376	11.5382	11.4335	10.1174	10.4903	10.272	11.3364	10.2932	-1.04321	4.43e-13	3.98e-10	2.0608
ENSMUSG00000043648	Pld6	phospholipase D family, member 6	6.40854	6.08701	6.26727	4.76472	5.58881	5.32829	6.25427	5.22727	-1.027	0.00126361	0.041439	2.03778
ENSMUSG00000058624	Gda	guanine deaminase	12.379	12.5344	12.6771	11.2916	11.4999	11.7233	12.5302	11.5049	-1.02525	2.03e-17	2.96e-14	2.03532
ENSMUSG00000025094	Slc18a2	solute carrier family 18 (vesicular monoamine), member 2	10.2458	9.9565	9.62571	8.69318	9.01178	9.13033	9.94268	8.9451	-0.997588	1.96e-08	5.1e-06	1.99666
ENSMUSG00000052581	Lrrtm4	leucine rich repeat transmembrane neuronal 4	8.88767	9.36142	8.34651	7.81752	7.71331	8.08046	8.8652	7.87043	-0.994777	3.05e-05	0.0023487	1.99277
ENSMUSG00000045034	Ankrd34b	ankyrin repeat domain 34B	7.39016	6.71684	7.52079	6.07614	6.00438	6.56746	7.20927	6.21599	-0.993273	0.00061664	0.0242382	1.9907
ENSMUSG00000086448	9330162012Rik	cDNA RIKEN 9330162012 gene	6.55689	6.88524	6.35158	5.56458	5.38203	5.86786	6.5979	5.60482	-0.993079	0.00039998	0.017724	1.99043
ENSMUSG00000053465	Hs6st3	heparan sulfate 6-O-sulfotransferase 3	9.6171	9.33257	9.32774	8.45726	8.17555	8.6957	9.4258	8.44283	-0.982968	2.79e-09	9.6e-07	1.97653
ENSMUSG00000027978	Prss12	protease, serine 12 neurotrypsin (motopsin)	8.50938	9.0758	8.92175	7.56474	7.89307	8.12822	8.83564	7.86201	-0.973631	2.19e-06	0.000288946	1.96378
ENSMUSG00000029419	Gm996	predicted gene 996	10.8481	10.5096	10.6374	9.65585	9.90311	9.53649	10.665	9.69848	-0.966541	1.01e-13	9.84e-11	1.95415
ENSMUSG00000050541	Adra1b	adrenergic receptor, alpha 1b	6.95477	6.9518	6.47701	5.59496	6.14203	5.75069	6.79453	5.82922	-0.965301	0.000417431	0.0183581	1.95247
ENSMUSG00000030898	Cckbr	cholecystokinin B receptor	7.30879	6.72954	6.82253	5.53355	6.14203	6.29356	6.95362	5.98971	-0.963907	0.00124084	0.0409923	1.95059
ENSMUSG00000021613	Hapln1	hyaluronan and proteoglycan link protein 1	9.48442	8.15344	8.32582	7.83671	7.79906	7.43626	8.65456	7.69068	-0.963882	0.000977686	0.0341323	1.95055
ENSMUSG00000034997	Htr2a	5-hydroxytryptamine (serotonin) receptor 2A	7.47654	7.96219	7.14899	6.21952	6.45547	7.02652	7.52924	6.56717	-0.962073	0.0014461	0.0457881	1.94811
ENSMUSG00000020892	Aloxe3	arachidonate lipoxygenase 3	7.40981	7.54729	7.54248	6.21952	6.55743	6.84406	7.49986	6.54034	-0.959524	2.12e-05	0.00179737	1.94467
ENSMUSG00000026437	Cdk18	cyclin-dependent kinase 18	6.38887	6.76699	6.6468	5.50183	5.65163	5.7749	6.60089	5.64279	-0.9581	0.000150501	0.00834685	1.94275
ENSMUSG00000036198	Arhgap36	Rho GTPase activating protein 36	6.40854	6.8391	6.61985	5.86801	5.71184	5.42324	6.6225	5.6677	-0.954797	0.000289821	0.0137277	1.93831
ENSMUSG00000051111	Sv2c	synaptic vesicle glycoprotein 2c	10.2621	10.4571	10.8732	9.44064	9.57671	9.7454	10.5308	9.58758	-0.943221	3.2e-09	1.07e-06	1.92282
ENSMUSG00000024818	Slc25a45	solute carrier family 25, member 45	6.70736	6.12596	6.3999	5.36751	5.41862	5.64958	6.41107	5.47857	-0.932505	0.000908191	0.0323343	1.90859
ENSMUSG00000027296	Itpka	inositol 1,4,5-trisphosphate 3-kinase A	8.0463	7.23622	7.7922	6.59506	7.17519	6.51093	7.69158	6.76039	-0.931182	0.000892551	0.0320195	1.90684
ENSMUSG00000090053	Palm2	paralemmin 2	9.56329	10.0707	9.84372	9.46757	8.89328	8.36191	9.82591	8.90759	-0.918321	0.000485688	0.0204772	1.88991
ENSMUSG00000016995	Matn4	matrilin 4	8.12567	7.5401	8.08601	7.12907	7.05251	6.82099	7.91726	7.00086	-0.916399	2.42e-05	0.00198286	1.8874
ENSMUSG00000032010	Usp2	ubiquitin specific peptidase 2	8.87359	8.7968	9.07593	8.19008	8.17555	7.64766	8.91544	8.00443	-0.911011	7.4e-07	0.000118382	1.88036
ENSMUSG00000031870	Pgr	progesterone receptor	8.83778	8.90993	8.92725	7.62486	8.07025	8.27122	8.89166	7.98878	-0.902879	8.3e-07	0.000130471	1.86979
ENSMUSG00000034796	Cpne7	copine VII	9.76934	9.22005	9.03827	8.48185	8.97232	7.86621	9.34255	8.44013	-0.902422	0.00163279	0.0498962	1.8692
ENSMUSG00000027895	Kcnc4	potassium voltage gated channel, Shaw-related subfamily, member 4	8.44418	8.91828	8.80099	7.95853	7.88001	7.6212	8.72115	7.81991	-0.901236	3.17e-07	5.65e-05	1.86767
ENSMUSG00000021816	Ppp3cb	protein phosphatase 3, catalytic subunit, beta isoform	13.3646	14.3954	14.4053	13.2669	13.0904	13.1245	14.0551	13.1606	-0.894507	0.00139545	0.0445868	1.85897
ENSMUSG00000033006	Sox10	SRY (sex determining region Y)-box 10	8.35071	8.02021	8.57413	7.20981	7.33685	7.73045	8.31502	7.42571	-0.889314	3.97e-05	0.00288923	1.85229
ENSMUSG00000106379	Lhfpl3	lipoma HMGIC fusion partner-like 3	9.8161	10.0186	10.1507	9.01581	9.09608	9.20795	9.99514	9.10661	-0.888528	1.2e-13	1.14e-10	1.85129
ENSMUSG00000027965	Olfm3	olfactomedin 3	8.97928	9.77693	9.67563	8.48185	8.37024	8.9185	9.47728	8.5902	-0.887083	6.14e-05	0.00411194	1.84943
ENSMUSG00000102692	Dchs2	dachsous 2 (Drosophila)	8.68088	9.77387	9.53306	8.15992	8.4825	8.74248	9.32927	8.46163	-0.867636	0.000472138	0.0201325	1.82467
ENSMUSG00000019775	Rgs17	regulator of G-protein signaling 17	11.644	11.7377	11.7039	10.4717	10.8489	11.1854	11.6952	10.8353	-0.859861	5.86e-08	1.3e-05	1.81486
ENSMUSG00000040276	Pacsin1	protein kinase C and casein kinase substrate in neurons 1	11.0872	11.043	11.1512	10.3151	9.78196	10.6206	11.0938	10.2392	-0.854569	3.79e-06	0.000454714	1.80822
ENSMUSG00000006930	Hap1	huntingtin-associated protein 1	10.9581	10.8339	10.8789	10.1975	9.96007	9.9506	10.8903	10.0361	-0.854206	4.19e-19	8.13e-16	1.80776
ENSMUSG00000037014	Sstr4	somatostatin receptor 4	7.35005	7.22729	7.14899	6.36763	6.49026	6.32669	7.24211	6.39486	-0.847248	2.3e-05	0.00190667	1.79907
ENSMUSG00000030077	Chl1	cell adhesion molecule L1-like	15.9882	15.5282	15.5069	14.857	14.8048	14.8198	15.6744	14.8272	-0.847229	5.84e-13	5.12e-10	1.79904
ENSMUSG00000045664	Cdc42ep2	CDC42 effector protein (Rho GTPase binding) 2	9.44687	9.34501	9.61551	8.70367	8.82337	8.36191	9.46913	8.62965	-0.83948	3.6e-08	8.71e-06	1.78941
ENSMUSG00000016150	Tenm1	teneurin transmembrane protein 1	11.8567	12.8883	12.5673	11.6157	11.5924	11.6013	12.4374	11.6031	-0.834295	0.00145189	0.0458754	1.78299
ENSMUSG00000057147	Dph6	diphthamine biosynthesis 6	10.5223	10.2334	10.2207	9.50004	9.32774	9.6828	10.3255	9.50353	-0.821951	3.71e-10	1.55e-07	1.76779
ENSMUSG00000001260	Gabrg1	gamma-aminobutyric acid (GABA) A receptor, subunit gamma 1	9.85603	9.92371	10.0808	9.1161	8.93808	9.37563	9.95351	9.14327	-0.810241	3.34e-09	1.09e-06	1.7535
ENSMUSG00000113440	AL714025.1	---	8.3709	8.61364	7.67928	7.60261	7.36525	7.26738	8.22127	7.41175	-0.809527	0.000770024	0.0287984	1.75264
ENSMUSG00000021721	Htr1a	5-hydroxytryptamine (serotonin) receptor 1A	9.72101	9.8471	10.0164	9.06004	8.84705	9.24958	9.86149	9.05222	-0.809272	4.74e-09	1.46e-06	1.75233
ENSMUSG00000027220	Syt13	synaptotagmin XIII	10.8135	10.3866	10.5818	9.95271	9.83368	9.57492	10.594	9.7871	-0.80686	8.55e-09	2.46e-06	1.7494
ENSMUSG00000050022	Amz1	archaelysin family metallopeptidase 1	8.06501	8.13923	8.16735	7.65401	7.36525	6.9328	8.12386	7.31735	-0.80651	0.000180231	0.0096447	1.74898
ENSMUSG00000022262	Dnah5	dynein, axonemal, heavy chain 5	8.89466	9.62884	9.57224	8.39388	8.33717	8.94541	9.36525	8.55882	-0.806429	0.000414489	0.0182745	1.74888
ENSMUSG00000070031	Sp140	Sp140 nuclear body protein	7.98868	7.5183	7.98404	6.8303	7.02904	7.21525	7.83034	7.02486	-0.805478	0.000142231	0.00796379	1.74772
ENSMUSG00000053025	Sv2b	synaptic vesicle glycoprotein 2 b	12.0467	12.2389	12.2055	11.491	11.2532	11.3328	12.1637	11.359	-0.804675	6.91e-20	1.51e-16	1.74675
ENSMUSG00000063434	Sorcs3	sortilin-related VPS10 domain containing receptor 3	9.86318	9.90143	10.2084	9.18511	8.93808	9.44893	9.99099	9.19071	-0.800283	4.49e-07	7.6e-05	1.74144
ENSMUSG00000024457	Trim26	tripartite motif-containing 26	10.6319	10.6812	10.6632	9.6249	9.9801	9.9717	10.6588	9.8589	-0.799902	9.15e-13	7.83e-10	1.74098
ENSMUSG00000021732	Fgf10	fibroblast growth factor 10	8.51392	9.00442	8.78592	8.16499	7.85353	7.88857	8.76809	7.96903	-0.799058	4.33e-06	0.000502047	1.73996
ENSMUSG00000051726	Kcnf1	potassium voltage-gated channel, subfamily F, member 1	9.30195	9.98724	9.90639	8.84623	8.78885	9.16509	9.73186	8.93339	-0.798465	2.09e-05	0.00177344	1.73925
ENSMUSG00000004366	Sst	somatostatin	10.183	10.9878	10.9014	9.78003	9.95696	9.94127	10.6908	9.89276	-0.798013	6.9e-06	0.000724178	1.7387
ENSMUSG00000044349	Snhg11	small nucleolar RNA host gene 11	12.4976	12.6471	12.7593	11.5739	12.1435	11.7927	12.6347	11.8367	-0.797983	9.33e-09	2.64e-06	1.73867
ENSMUSG00000054162	Spock3	sparc/osteonectin, cwcv and kazal-like domains proteoglycan 3	10.6299	11.0769	11.0887	10.2148	10.0791	10.109	10.9318	10.1343	-0.797549	5.93e-10	2.39e-07	1.73815
ENSMUSG00000091971	Hspa1a	heat shock protein 1A	8.07735	8.18607	8.04101	7.28627	7.34638	7.28434	8.10147	7.30566	-0.795812	1.54e-07	2.91e-05	1.73605
ENSMUSG00000037579	Kcnh3	potassium voltage-gated channel, subfamily H (eag-related), member 3	10.3726	10.6005	10.4513	9.42593	9.76962	9.85164	10.4748	9.6824	-0.792417	1.29e-09	4.74e-07	1.73197
ENSMUSG00000049612	Omg	oligodendrocyte myelin glycoprotein	9.13494	9.0931	9.09318	8.29094	8.26868	8.38961	9.10707	8.31641	-0.790663	1.54e-12	1.18e-09	1.72987
ENSMUSG00000017740	Slc12a5	solute carrier family 12, member 5	11.6523	11.7591	11.8549	11.013	11.0014	10.8846	11.7554	10.9664	-0.789074	2.85e-23	9.09e-20	1.72796
ENSMUSG00000062372	Otof	otoferlin	9.1201	9.09801	9.47221	8.13945	8.54589	8.6604	9.23011	8.44858	-0.781528	1.23e-05	0.0011241	1.71895
ENSMUSG00000039579	Grin3a	glutamate receptor ionotropic, NMDA3A	13.0379	13.1926	13.2313	12.1327	12.4774	12.5181	13.1539	12.3761	-0.77787	1.07e-12	8.74e-10	1.7146
ENSMUSG00000044352	Sowaha	sosondowah ankyrin repeat domain family member A	10.0947	8.94847	9.65255	8.53374	8.8437	9.00802	9.56525	8.79515	-0.770099	0.00116077	0.0391114	1.70539
ENSMUSG00000028069	Gpatch4	G patch domain containing 4	9.26467	10.2041	10.4155	9.24141	9.14603	9.21018	9.96143	9.1992	-0.762223	0.000466749	0.0199513	1.6961
ENSMUSG00000022342	Kcnv1	potassium channel, subfamily V, member 1	9.74247	10.2816	10.0305	9.34111	9.34448	9.0899	10.0182	9.2585	-0.759716	4.63e-07	7.8e-05	1.69316
ENSMUSG00000034891	Sncb	synuclein, beta	11.0788	11.2423	11.1197	10.2933	10.4096	10.4619	11.1469	10.3883	-0.75865	8.58e-20	1.77e-16	1.69191
ENSMUSG00000060371	Caln1	calneuron 1	13.4191	13.6471	13.6186	12.8488	12.7346	12.8311	13.5616	12.8048	-0.756786	6.02e-23	1.76e-19	1.68972
ENSMUSG00000035431	Sstr1	somatostatin receptor 1	9.72885	9.94701	9.9008	8.95855	9.13232	9.22563	9.85889	9.1055	-0.753387	7.3e-11	3.94e-08	1.68575
ENSMUSG00000021340	Gpld1	glycosylphosphatidylinositol specific phospholipase D1	7.23362	7.61046	7.29241	6.80453	6.30724	6.77373	7.37883	6.6285	-0.750331	0.00120604	0.040135	1.68218
ENSMUSG00000066392	Nrxn3	neurexin III	12.5556	12.6134	12.6694	12.0031	12.1318	11.4558	12.6128	11.8636	-0.749188	1.07e-06	0.00016346	1.68085
ENSMUSG00000060402	Chst8	carbohydrate (N-acetylgalactosamine 4-0) sulfotransferase 8	9.51422	8.9593	9.05848	8.09232	8.3749	8.86875	9.17733	8.44532	-0.732008	0.00155834	0.0483376	1.66095
ENSMUSG00000014813	Stc1	stanniocalcin 1	8.425	9.165	9.27258	8.21474	7.96904	8.48441	8.95419	8.22273	-0.731464	0.0012467	0.0411469	1.66032
ENSMUSG00000010803	Gabra1	gamma-aminobutyric acid (GABA) A receptor, subunit alpha 1	11.1016	10.9537	11.3323	10.1951	10.3097	10.6915	11.1292	10.3987	-0.730479	9.23e-07	0.000143846	1.65919
ENSMUSG00000033174	Mgll	monoglyceride lipase	10.8651	10.7661	10.6324	9.75839	9.9938	10.3201	10.7545	10.0241	-0.730447	6.8e-07	0.00011028	1.65915
ENSMUSG00000043301	Kcnj6	potassium inwardly-rectifying channel, subfamily J, member 6	9.19561	8.77245	9.07841	8.48591	8.33717	8.03608	9.01549	8.28639	-0.729104	2.53e-05	0.00205092	1.65761
ENSMUSG00000030729	Pgm2l1	phosphoglucomutase 2-like 1	13.8587	14.2955	14.2033	13.3953	13.3545	13.4396	14.1192	13.3965	-0.722709	5.29e-12	3.5e-09	1.65028
ENSMUSG00000019951	Uhrf1bp1l	UHRF1 (ICBP90) binding protein 1-like	11.3802	11.4989	11.6294	10.8296	10.7284	10.8002	11.5028	10.786	-0.7168	2.27e-17	3.18e-14	1.64353
ENSMUSG00000045009	Prrt3	proline-rich transmembrane protein 3	8.31989	8.68711	8.61223	7.59512	8.09306	7.79698	8.53974	7.82839	-0.71136	0.000114209	0.00673929	1.63735
ENSMUSG00000034613	Ppm1h	protein phosphatase 1H (PP2C domain containing)	11.144	11.8517	11.7624	10.8256	11.138	10.6779	11.5861	10.8805	-0.705582	5.53e-05	0.00379553	1.6308
ENSMUSG00000036578	Fxyd7	FXYD domain-containing ion transport regulator 7	9.27006	8.64079	9.0022	8.25335	8.2434	8.31315	8.97102	8.26997	-0.70105	4.36e-05	0.0031178	1.62569
ENSMUSG00000003974	Grm3	glutamate receptor, metabotropic 3	10.8079	10.9997	11.1453	10.12	10.1214	10.6131	10.9843	10.2848	-0.69949	5.43e-06	0.000596625	1.62393
ENSMUSG00000090061	Nwd2	NACHT and WD repeat domain containing 2	11.0024	11.3735	10.8046	10.4249	10.5063	10.1523	11.0602	10.3612	-0.698994	3.89e-06	0.000462043	1.62337
ENSMUSG00000046793	Gpr61	G protein-coupled receptor 61	7.73978	7.74792	8.22661	7.15988	7.05251	7.40558	7.90477	7.20599	-0.698777	0.000825551	0.0301793	1.62313
ENSMUSG00000059921	Unc5c	unc-5 netrin receptor C	11.1994	11.4188	11.0727	10.6755	10.4892	10.4328	11.2303	10.5325	-0.697813	5.21e-10	2.12e-07	1.62204
ENSMUSG00000050830	Vwc2	von Willebrand factor C domain containing 2	7.6268	7.69709	7.5709	7.06541	6.8261	6.91112	7.63159	6.93421	-0.697382	8.31e-05	0.00527376	1.62156
ENSMUSG00000046613	Vwa5b2	von Willebrand factor A domain containing 5B2	9.1021	9.0226	8.93547	8.40249	8.59067	7.99029	9.02006	8.32782	-0.69224	7.58e-05	0.00486406	1.61579
ENSMUSG00000038764	Ptpn3	protein tyrosine phosphatase, non-receptor type 3	8.72075	8.79377	8.70169	8.21963	8.10994	7.8146	8.73874	8.04806	-0.690683	4.32e-06	0.000502047	1.61405
ENSMUSG00000096054	Syne1	spectrin repeat containing, nuclear envelope 1	12.3309	12.3136	12.3984	11.513	11.6029	11.8579	12.3476	11.6579	-0.689678	1.06e-12	8.74e-10	1.61292
ENSMUSG00000031297	Slc7a3	solute carrier family 7 (cationic amino acid transporter, y+ system), member 3	8.54978	8.38786	8.71129	7.86191	7.88655	7.83201	8.54964	7.86016	-0.689485	2.13e-06	0.000283026	1.61271
ENSMUSG00000017167	Cntnap1	contactin associated protein-like 1	7.45779	7.61731	7.24029	6.7783	6.66793	6.83257	7.43846	6.7596	-0.678862	0.000587371	0.0233688	1.60088
ENSMUSG00000053141	Ptprt	protein tyrosine phosphatase, receptor type, T	12.6758	13.1214	13.173	12.347	12.1537	12.4495	12.99	12.3167	-0.673334	2.21e-07	4.06e-05	1.59475
ENSMUSG00000063704	Mapk15	mitogen-activated protein kinase 15	9.14962	8.49961	8.64267	8.03254	8.31308	7.92689	8.76396	8.09083	-0.67313	0.000795492	0.0294122	1.59453
ENSMUSG00000030682	Cdipt	CDP-diacylglycerol--inositol 3-phosphatidyltransferase (phosphatidylinositol synthase)	10.4846	10.2924	10.6533	9.69669	9.93976	9.79654	10.4768	9.811	-0.665756	2.25e-08	5.66e-06	1.5864
ENSMUSG00000054855	Rnd1	Rho family GTPase 1	9.74634	10.1461	10.1648	9.20495	9.33494	9.53117	10.0191	9.35702	-0.662041	4.58e-06	0.000522743	1.58232
ENSMUSG00000069670	Nkain2	Na+/K+ transporting ATPase interacting 2	11.2142	11.9895	11.825	10.9238	10.8388	11.2825	11.6762	11.0151	-0.661143	0.000222855	0.0113207	1.58134
ENSMUSG00000079144	A130010J15Rik	RIKEN cDNA A130010J15 gene	9.10512	8.98336	9.15549	8.79482	8.4162	8.05102	9.08132	8.42068	-0.660645	0.000895573	0.0320314	1.58079
ENSMUSG00000038156	Spon1	spondin 1, (f-spondin) extracellular matrix protein	10.8597	10.6389	11.033	9.83356	10.1338	10.5868	10.8439	10.1847	-0.659154	0.000460785	0.0197775	1.57916
ENSMUSG00000022762	Ncam2	neural cell adhesion molecule 2	10.9413	11.4835	11.4218	10.8264	10.5899	10.4545	11.2822	10.6236	-0.65863	1.12e-05	0.00105161	1.57858
ENSMUSG00000030075	Cntn3	contactin 3	9.34596	9.65071	9.44752	8.53374	8.80966	9.12564	9.4814	8.82301	-0.658384	0.00013902	0.00781735	1.57831
ENSMUSG00000029516	Cit	citron	10.1113	10.5584	10.5651	10.0628	9.30105	9.89922	10.4116	9.75434	-0.657286	0.00116778	0.0391114	1.57711
ENSMUSG00000006435	Neurl1a	neuralized E3 ubiquitin protein ligase 1A	10.6434	10.7031	10.8135	9.99461	9.95385	10.257	10.72	10.0685	-0.651516	1.36e-09	4.93e-07	1.57082
ENSMUSG00000052026	Slc6a7	solute carrier family 6 (neurotransmitter transporter, L-proline), member 7	10.0343	9.67061	9.86396	9.36774	9.35632	8.89384	9.85629	9.20597	-0.650328	5.28e-05	0.00364014	1.56953
ENSMUSG00000021852	Slc35f4	solute carrier family 35, member F4	8.41045	8.67731	8.42644	7.9409	8.11552	7.52457	8.50473	7.86033	-0.644401	0.000848315	0.0307808	1.56309
ENSMUSG00000037541	Shank2	SH3/ankyrin domain gene 2	11.4195	12.0397	11.8534	11.2587	11.0684	11.0555	11.7709	11.1276	-0.643329	5.15e-06	0.00057117	1.56193
ENSMUSG00000032946	Rasgrp2	RAS, guanyl releasing protein 2	10.1972	10.4542	10.5194	9.67553	9.70999	9.86015	10.3903	9.74856	-0.641706	1.22e-08	3.3e-06	1.56017
ENSMUSG00000063142	Kcnma1	potassium large conductance calcium-activated channel, subfamily M, alpha member 1	12.7877	12.96	12.8895	12.2738	12.2076	12.2315	12.8791	12.2376	-0.641445	9.32e-24	3.27e-20	1.55989
ENSMUSG00000035329	Fbxo33	F-box protein 33	9.92592	10.1742	10.2682	9.78663	9.41861	9.24742	10.1228	9.48422	-0.638556	6.48e-05	0.00427184	1.55677
ENSMUSG00000059213	Ddn	dendrin	11.2877	11.2439	11.2523	10.8391	10.7785	10.257	11.2613	10.6249	-0.636417	1.44e-05	0.00129257	1.55446
ENSMUSG00000019979	Apaf1	apoptotic peptidase activating factor 1	11.8154	11.2261	11.5198	10.9156	10.8003	10.9459	11.5204	10.8873	-0.633153	2.41e-06	0.000312485	1.55095
ENSMUSG00000109460	Gm45591	predicted gene 45591	7.95565	7.92402	8.1007	7.25807	7.48222	7.34219	7.99346	7.36082	-0.632633	8.48e-05	0.00535665	1.55039
ENSMUSG00000034731	Dgkh	diacylglycerol kinase, eta	9.71312	9.69834	9.88957	9.30021	8.7463	9.36171	9.76701	9.13608	-0.630934	0.000271379	0.0131746	1.54857
ENSMUSG00000040452	Cdh12	cadherin 12	10.0232	10.0302	10.336	9.52983	9.74282	9.22563	10.1298	9.49943	-0.630368	4.66e-05	0.00328889	1.54796
ENSMUSG00000052301	Doc2a	double C2, alpha	9.55228	9.21328	9.24198	8.82076	8.73547	8.56297	9.33585	8.7064	-0.629449	7.23e-06	0.000753811	1.54697
ENSMUSG00000036815	Dpp10	dipeptidylpeptidase 10	11.2817	11.5966	11.4213	10.7141	10.8837	10.8148	11.4332	10.8042	-0.629003	1.55e-10	7.86e-08	1.5465
ENSMUSG00000036986	Pml	promyelocytic leukemia	8.82686	9.17433	9.04081	8.30019	8.42071	8.43589	9.014	8.3856	-0.628401	3.52e-06	0.000431047	1.54585
ENSMUSG00000030134	Rasgef1a	RasGEF domain family, member 1A	10.596	10.5324	10.457	9.85412	9.81322	10.0332	10.5284	9.90018	-0.628268	2.32e-11	1.38e-08	1.54571
ENSMUSG00000027254	Map1a	microtubule-associated protein 1 A	13.8937	13.8614	13.76	13.3471	13.2206	13.0658	13.8384	13.2112	-0.627175	4.38e-14	4.51e-11	1.54454
ENSMUSG00000046160	Olig1	oligodendrocyte transcription factor 1	11.5442	11.2923	11.723	10.8336	10.7238	11.1231	11.5198	10.8935	-0.626344	4.3e-06	0.000502047	1.54365
ENSMUSG00000071369	Map3k5	mitogen-activated protein kinase kinase kinase 5	9.13494	9.7176	9.56696	9.01019	8.53344	8.99777	9.47316	8.84713	-0.626032	0.000846176	0.030735	1.54331
ENSMUSG00000032878	Ccdc85a	coiled-coil domain containing 85A	11.0225	11.2261	11.3544	10.5269	10.5451	10.6545	11.201	10.5755	-0.62554	4.22e-10	1.74e-07	1.54279
ENSMUSG00000030030	1700003E16Rik	RIKEN cDNA 1700003E16 gene	9.17567	8.98071	8.92725	8.45726	8.29843	8.46965	9.02788	8.40845	-0.61943	1.67e-06	0.000233576	1.53627
ENSMUSG00000036452	Arhgap26	Rho GTPase activating protein 26	9.96296	9.5252	9.75207	9.3874	9.2282	8.77884	9.74674	9.13148	-0.615263	0.000708906	0.0270086	1.53184
ENSMUSG00000025020	Slit1	slit homolog 1 (Drosophila)	11.1731	11.6958	11.5822	10.82	10.832	10.9578	11.4837	10.8699	-0.613757	1.5e-06	0.000214057	1.53024
ENSMUSG00000102697	Pcdhac2	protocadherin alpha subfamily C, 2	11.0169	10.8901	10.8378	10.3678	10.3879	10.1535	10.9149	10.303	-0.611911	1.92e-10	9.09e-08	1.52828
ENSMUSG00000001986	Gria3	glutamate receptor, ionotropic, AMPA3 (alpha 3)	11.9702	12.3322	12.4046	11.5318	11.6118	11.7303	12.2357	11.6246	-0.611029	1.14e-07	2.24e-05	1.52735
ENSMUSG00000028542	Slc6a9	solute carrier family 6 (neurotransmitter transporter, glycine), member 9	9.07159	9.34913	9.3319	8.75502	8.54589	8.62088	9.25087	8.6406	-0.610276	2.17e-06	0.000286471	1.52655
ENSMUSG00000047959	Kcna3	potassium voltage-gated channel, shaker-related subfamily, member 3	8.48643	8.92105	9.08088	8.08698	8.2434	8.32959	8.82945	8.21999	-0.609462	0.000496322	0.0207597	1.52569
ENSMUSG00000007653	Gabrb2	gamma-aminobutyric acid (GABA) A receptor, subunit beta 2	11.8744	12.2824	12.3185	11.5595	11.3422	11.7567	12.1584	11.5528	-0.605614	1.11e-05	0.00105033	1.52163
ENSMUSG00000031647	Mfap3l	microfibrillar-associated protein 3-like	11.2528	10.8608	10.907	10.205	10.2888	10.7144	11.0069	10.4027	-0.604152	0.000132349	0.00753077	1.52008
ENSMUSG00000024937	Ehbp1l1	EH domain binding protein 1-like 1	10.1787	10.2686	10.2474	9.66841	9.68767	9.52939	10.2316	9.62849	-0.6031	4.89e-12	3.36e-09	1.51898
ENSMUSG00000046699	Slitrk4	SLIT and NTRK-like family, member 4	10.8272	11.0512	10.9903	10.4666	10.389	10.2045	10.9562	10.3534	-0.602865	2.51e-09	8.71e-07	1.51873
ENSMUSG00000029228	Lnx1	ligand of numb-protein X 1	8.33539	8.35134	8.38703	7.70364	7.75682	7.80875	8.35792	7.75641	-0.601514	7.84e-06	0.000805605	1.51731
ENSMUSG00000039474	Wfs1	wolframin ER transmembrane glycoprotein	9.48673	9.79366	9.67071	9.15739	8.87035	9.12092	9.65037	9.04956	-0.600811	3.79e-06	0.000454714	1.51657
ENSMUSG00000051951	Xkr4	X-linked Kx blood group related 4	11.9316	12.0429	11.9942	11.6936	11.3103	11.1626	11.9896	11.3889	-0.600711	5.04e-06	0.000562953	1.51646
ENSMUSG00000019906	Lin7a	lin-7 homolog A (C. elegans)	9.50283	9.64402	9.94896	9.01862	8.90944	9.3657	9.6986	9.09792	-0.600683	0.00028631	0.0136537	1.51643
ENSMUSG00000028893	Sesn2	sestrin 2	8.51392	8.36361	8.29208	7.7106	7.69105	7.96946	8.38987	7.79037	-0.599502	0.000127653	0.00733504	1.51519
ENSMUSG00000038608	Dock10	dedicator of cytokinesis 10	9.33058	9.55939	9.69027	8.83673	8.81996	9.13502	9.52675	8.93057	-0.596179	3.36e-05	0.00252779	1.51171
ENSMUSG00000055022	Cntn1	contactin 1	13.2829	13.2531	13.2053	12.6245	12.435	12.8993	13.2471	12.6529	-0.594208	1.12e-07	2.22e-05	1.50964
ENSMUSG00000039860	Srrm3	serine/arginine repetitive matrix 3	10.7532	10.8265	10.9161	10.0776	10.2296	10.4098	10.8319	10.239	-0.592936	1.98e-08	5.1e-06	1.50831
ENSMUSG00000025468	Caly	calcyon neuron-specific vesicular protein	10.5733	10.8243	10.7736	10.1382	9.99834	10.2602	10.7237	10.1323	-0.591448	2.45e-08	6.1e-06	1.50676
ENSMUSG00000023036	Pcdhgc4	protocadherin gamma subfamily C, 4	10.0104	10.2456	10.2993	9.37651	9.70629	9.71131	10.1851	9.59804	-0.587056	6.22e-06	0.000670348	1.50218
ENSMUSG00000048022	Tmem229a	transmembrane protein 229A	10.1068	9.99778	10.0382	9.4839	9.34685	9.55408	10.0476	9.46161	-0.585976	8.77e-10	3.34e-07	1.50105
ENSMUSG00000037341	Slc9a7	solute carrier family 9 (sodium/hydrogen exchanger), member 7	9.66693	9.83098	9.8994	9.39821	9.2282	9.02326	9.7991	9.21655	-0.582549	6.49e-06	0.000691181	1.49749
ENSMUSG00000031847	1700030J22Rik	RIKEN cDNA 1700030J22 gene	9.33315	9.27957	9.24418	8.73128	8.61846	8.76682	9.28563	8.70552	-0.580113	5.14e-08	1.18e-05	1.49497
ENSMUSG00000090877	Hspa1b	heat shock protein 1B	8.64817	8.79075	8.71448	8.32306	8.20726	7.88301	8.7178	8.13778	-0.580023	0.000215709	0.0110377	1.49487
ENSMUSG00000073514	Dok6	docking protein 6	9.40098	9.65238	9.66578	9.06276	8.8835	9.04083	9.57305	8.9957	-0.577352	1.23e-06	0.000182021	1.49211
ENSMUSG00000042066	Tmcc2	transmembrane and coiled-coil domains 2	13.0514	12.9408	12.9694	12.6498	12.3591	12.2232	12.9872	12.4107	-0.576479	1.17e-07	2.26e-05	1.49121
ENSMUSG00000006463	Zdhhc24	zinc finger, DHHC domain containing 24	9.28343	9.30737	9.09318	8.50603	8.85709	8.62088	9.22799	8.66133	-0.566662	3.78e-05	0.00278467	1.48109
ENSMUSG00000027577	Chrna4	cholinergic receptor, nicotinic, alpha polypeptide 4	9.79384	10.2643	10.2185	9.47372	9.5888	9.52405	10.0922	9.52885	-0.563358	2.46e-05	0.00201361	1.4777
ENSMUSG00000050069	Grem2	gremlin 2, DAN family BMP antagonist	9.56329	9.65238	9.4816	8.89283	9.18637	8.9347	9.56576	9.00463	-0.561122	3.52e-06	0.000431047	1.47542
ENSMUSG00000063873	Slc24a3	solute carrier family 24 (sodium/potassium/calcium exchanger), member 3	10.8481	10.6959	10.5616	10.2013	10.2166	10.0104	10.7018	10.1428	-0.559057	1.16e-07	2.25e-05	1.47331
ENSMUSG00000026109	Tmeff2	transmembrane protein with EGF-like and two follistatin-like domains 2	10.7329	11.5761	11.2583	10.6323	10.5879	10.6723	11.1891	10.6308	-0.558298	0.000666352	0.0257228	1.47253
ENSMUSG00000045441	Gprin3	GPRIN family member 3	10.3689	10.2522	10.4135	9.91859	9.62448	9.81709	10.3449	9.78672	-0.558163	1.23e-07	2.36e-05	1.47239
ENSMUSG00000022416	Cacna1i	calcium channel, voltage-dependent, alpha 1I subunit	10.4776	11.1143	10.7628	10.3489	10.2398	10.0934	10.7849	10.2274	-0.557527	0.000206956	0.0107152	1.47174
ENSMUSG00000026918	Brd3	bromodomain containing 3	13.5601	13.7135	13.6142	13.0568	13.2409	12.923	13.6293	13.0736	-0.555719	8.13e-10	3.17e-07	1.4699
ENSMUSG00000050711	Scg2	secretogranin II	11.5105	11.0924	11.2229	10.8494	10.8081	10.5024	11.2753	10.72	-0.555289	2.84e-05	0.0022205	1.46946
ENSMUSG00000049583	Grm5	glutamate receptor, metabotropic 5	13.9788	14.0469	14.1674	13.5324	13.5181	13.491	14.0644	13.5139	-0.550503	1.65e-18	2.62e-15	1.4646
ENSMUSG00000003469	Phyhip	phytanoyl-CoA hydroxylase interacting protein	11.2363	10.8579	10.8061	10.5416	10.5727	10.1372	10.9668	10.4172	-0.549593	0.000290553	0.0137438	1.46367
ENSMUSG00000035566	Pcdh17	protocadherin 17	13.1126	13.4983	13.4443	13.0587	12.835	12.527	13.3517	12.8069	-0.544807	0.000119008	0.00694066	1.45882
ENSMUSG00000055409	Nell1	NEL-like 1	10.9927	10.6031	10.5563	10.3655	10.2179	9.9386	10.7174	10.174	-0.543332	0.000270122	0.0131551	1.45733
ENSMUSG00000052889	Prkcb	protein kinase C, beta	12.5514	12.3335	12.4626	11.8553	11.8775	11.9863	12.4492	11.9064	-0.542811	2.23e-12	1.6e-09	1.45681
ENSMUSG00000041078	Grid1	glutamate receptor, ionotropic, delta 1	11.181	11.594	11.4992	10.8736	10.8303	10.9419	11.4247	10.8819	-0.542762	7.93e-07	0.000125184	1.45676
ENSMUSG00000016349	Eef1a2	eukaryotic translation elongation factor 1 alpha 2	12.7997	12.6795	12.8153	12.1262	12.1366	12.4036	12.7648	12.2222	-0.54268	3.22e-09	1.07e-06	1.45668
ENSMUSG00000040490	Lrfn2	leucine rich repeat and fibronectin type III domain containing 2	10.3256	10.2356	10.0508	9.72787	9.64005	9.61737	10.204	9.66176	-0.542253	1.03e-07	2.1e-05	1.45624
ENSMUSG00000059602	Syn3	synapsin III	10.4822	11.0017	11.0047	10.2233	10.2551	10.3844	10.8295	10.2876	-0.541923	9.14e-05	0.00568059	1.45591
ENSMUSG00000020023	Tmcc3	transmembrane and coiled coil domains 3	9.81794	10.0594	10.1028	9.31625	9.29614	9.74233	9.99341	9.45157	-0.541838	0.000360714	0.0163351	1.45583
ENSMUSG00000059857	Ntng1	netrin G1	10.3776	10.6066	10.5739	9.82237	10.1543	9.95855	10.5194	9.9784	-0.540981	2.41e-06	0.000312485	1.45496
ENSMUSG00000040543	Pitpnm3	PITPNM family member 3	8.88065	8.86746	9.06349	8.27227	8.49968	8.41679	8.9372	8.39624	-0.540955	2.94e-05	0.00228737	1.45494
ENSMUSG00000058835	Abi1	abl-interactor 1	12.1441	12.0543	12.0504	11.5498	11.5661	11.5114	12.083	11.5425	-0.540506	1.17e-20	2.74e-17	1.45448
ENSMUSG00000049148	Plcxd3	phosphatidylinositol-specific phospholipase C, X domain containing 3	9.22641	9.34294	9.26824	8.82717	8.72455	8.67011	9.2792	8.74061	-0.538589	5.62e-07	9.3e-05	1.45255
ENSMUSG00000006711	D130043K22Rik	RIKEN cDNA D130043K22 gene	9.96629	9.83979	9.93126	9.41533	9.24866	9.4639	9.91245	9.37596	-0.536482	9.35e-08	1.94e-05	1.45043
ENSMUSG00000031343	Gabra3	gamma-aminobutyric acid (GABA) A receptor, subunit alpha 3	11.6125	12.0195	11.986	11.2184	11.4665	11.3241	11.8727	11.3363	-0.536335	5.67e-06	0.000618638	1.45028
ENSMUSG00000064225	Paqr9	progestin and adipoQ receptor family member IX	12.065	12.0784	12.0501	11.488	11.4378	11.6605	12.0645	11.5288	-0.53576	1.26e-12	9.95e-10	1.44971
ENSMUSG00000020701	Tmem132e	transmembrane protein 132E	9.03727	8.99919	8.82773	8.53374	8.5376	8.18803	8.95473	8.41979	-0.534939	0.000288145	0.0137039	1.44888
ENSMUSG00000033849	B3galt2	UDP-Gal:betaGlcNAc beta 1,3-galactosyltransferase, polypeptide 2	11.2534	11.8565	11.5379	10.9738	10.9617	11.116	11.5493	11.0172	-0.532094	8.69e-05	0.00542774	1.44603
ENSMUSG00000027425	Kat14	lysine acetyltransferase 14	10.2169	10.347	10.2496	9.7141	9.68204	9.82145	10.2712	9.7392	-0.531953	1.05e-09	3.94e-07	1.44589
ENSMUSG00000103707	Pcdha6	protocadherin alpha 6	10.1787	10.0379	9.98636	9.83037	9.41182	9.37167	10.0677	9.53795	-0.529711	0.000252187	0.0124706	1.44364
ENSMUSG00000045114	Prrt2	proline-rich transmembrane protein 2	11.3551	11.4173	11.4276	10.9695	10.732	10.9108	11.4	10.8708	-0.529256	1.34e-10	6.89e-08	1.44318
ENSMUSG00000022421	Nptxr	neuronal pentraxin receptor	14.3183	14.0427	13.9193	13.7727	13.7456	13.1838	14.0934	13.5674	-0.526045	0.000845616	0.030735	1.43998
ENSMUSG00000075318	Scn2a	sodium channel, voltage-gated, type II, alpha	13.4253	13.6282	13.4823	13.0199	12.9802	12.9607	13.5119	12.9869	-0.524998	6.18e-15	6.99e-12	1.43893
ENSMUSG00000037855	Zfp365	zinc finger protein 365	9.88088	10.1544	10.2507	9.28399	9.64585	9.7921	10.0953	9.57398	-0.521332	0.00087188	0.0315054	1.43528
ENSMUSG00000058153	Sez6l	seizure related 6 homolog like	13.4328	13.5032	13.3747	13.2614	12.6302	12.8572	13.4369	12.9163	-0.520626	0.000293992	0.0138878	1.43458
ENSMUSG00000032773	Chrm1	cholinergic receptor, muscarinic 1, CNS	11.1909	10.492	10.7713	10.3389	10.161	10.3932	10.8181	10.2977	-0.520339	0.000928289	0.0327339	1.43429
ENSMUSG00000022623	Shank3	SH3/ankyrin domain gene 3	12.0823	12.0825	12.111	11.4885	11.627	11.6025	12.0919	11.5727	-0.51924	3.86e-17	5.21e-14	1.4332
ENSMUSG00000039738	Slx4	SLX4 structure-specific endonuclease subunit homolog (S. cerevisiae)	11.5651	11.2708	11.0608	10.733	10.7977	10.8112	11.2989	10.7806	-0.518283	1.96e-05	0.00168426	1.43225
ENSMUSG00000054459	Vsnl1	visinin-like 1	11.6763	11.5063	11.6966	11.0312	11.0496	11.2451	11.6264	11.1086	-0.517785	1.15e-08	3.15e-06	1.43176
ENSMUSG00000054640	Slc8a1	solute carrier family 8 (sodium/calcium exchanger), member 1	12.2271	12.3841	12.1609	12.1278	11.6024	11.4896	12.2573	11.7399	-0.517402	0.00120688	0.040135	1.43138
ENSMUSG00000067028	Cntnap5b	contactin associated protein-like 5B	9.60649	9.73345	9.82172	9.40465	9.11013	9.09472	9.72055	9.20317	-0.517387	3.82e-05	0.00279641	1.43136
ENSMUSG00000019828	Grm1	glutamate receptor, metabotropic 1	10.7113	10.9035	10.7812	10.448	10.3097	10.0886	10.7986	10.2821	-0.516581	3.95e-06	0.000467694	1.43056
ENSMUSG00000036095	Dgkb	diacylglycerol kinase, beta	10.6392	10.5396	10.4522	10.1826	10.0919	9.80979	10.5437	10.0281	-0.515586	1.15e-05	0.00107556	1.42957
ENSMUSG00000047495	Dlgap2	discs, large (Drosophila) homolog-associated protein 2	9.94456	9.86592	9.95975	9.59328	9.54603	9.0899	9.92341	9.40974	-0.513673	0.000485163	0.0204772	1.42768
ENSMUSG00000061601	Pclo	piccolo (presynaptic cytomatrix protein)	13.7136	13.9763	13.961	13.5941	13.2578	13.2613	13.8836	13.3711	-0.512528	4.23e-06	0.000495514	1.42655
ENSMUSG00000046178	Nxph1	neurexophilin 1	11.2568	11.5315	11.4115	10.8798	10.9256	10.8629	11.3999	10.8894	-0.510504	2.89e-09	9.83e-07	1.42455
ENSMUSG00000040797	Iqsec3	IQ motif and Sec7 domain 3	11.6072	11.1608	11.324	10.8087	10.8548	10.9033	11.364	10.8556	-0.508425	7.7e-06	0.00079415	1.4225
ENSMUSG00000029161	Cgref1	cell growth regulator with EF hand domain 1	9.23744	9.11747	9.11987	8.72786	8.46948	8.7547	9.15826	8.65068	-0.507581	6.19e-05	0.00413729	1.42166
ENSMUSG00000024431	Nr3c1	nuclear receptor subfamily 3, group C, member 1	10.8463	10.8331	10.8217	10.2486	10.2487	10.4832	10.8337	10.3269	-0.50683	2.05e-08	5.2e-06	1.42092
ENSMUSG00000041670	Rims1	regulating synaptic membrane exocytosis 1	12.0758	12.2325	12.2077	11.6464	11.6363	11.7132	12.172	11.6653	-0.506746	3.47e-14	3.69e-11	1.42084
ENSMUSG00000033577	Myo6	myosin VI	11.0415	10.9752	10.9063	10.1161	10.5221	10.7689	10.9744	10.469	-0.505329	0.00128756	0.0418648	1.41945
ENSMUSG00000038797	Zscan2	zinc finger and SCAN domain containing 2	9.61074	9.83098	9.82614	9.25336	9.1623	9.33754	9.75596	9.25107	-0.504888	3.3e-06	0.000409302	1.41901
ENSMUSG00000070695	Cntnap5a	contactin associated protein-like 5A	10.9396	11.2794	11.3364	10.5867	10.6401	10.8177	11.1852	10.6815	-0.503649	2.3e-05	0.00190667	1.4178
ENSMUSG00000062098	Btbd3	BTB (POZ) domain containing 3	12.0654	12.3262	12.0933	11.6473	11.6329	11.6986	12.1616	11.6596	-0.502043	2.38e-09	8.35e-07	1.41622
ENSMUSG00000040536	Necab1	N-terminal EF-hand calcium binding protein 1	11.4147	11.7707	11.6849	11.079	11.0474	11.2402	11.6234	11.1222	-0.501226	2.42e-06	0.000312485	1.41542
ENSMUSG00000006782	Cnp	2,3-cyclic nucleotide 3 phosphodiesterase	10.0453	10.1342	9.934	9.65945	9.33494	9.62571	10.0378	9.54003	-0.497812	3.16e-05	0.00241427	1.41207
ENSMUSG00000019978	Epb41l2	erythrocyte membrane protein band 4.1 like 2	11.5553	11.6048	11.6714	10.9564	11.4	10.9944	11.6105	11.1169	-0.493599	7.4e-05	0.00478578	1.40795
ENSMUSG00000043388	Tmem130	transmembrane protein 130	12.7875	13.0922	13.1206	12.4622	12.5098	12.5478	13.0001	12.5066	-0.493495	1.06e-07	2.13e-05	1.40785
ENSMUSG00000034353	Ramp1	receptor (calcitonin) activity modifying protein 1	8.79733	8.73199	8.57413	8.39388	8.21248	8.02098	8.70115	8.20911	-0.49204	0.0011694	0.0391114	1.40643
ENSMUSG00000008153	Clstn3	calsyntenin 3	12.7148	12.509	12.4643	12.1265	12.0984	11.9905	12.5627	12.0718	-0.490935	4.64e-09	1.44e-06	1.40536
ENSMUSG00000034187	Nsf	N-ethylmaleimide sensitive fusion protein	12.8798	12.8521	12.8505	12.4583	12.4572	12.1955	12.8608	12.3703	-0.490465	3.79e-09	1.21e-06	1.4049
ENSMUSG00000038128	Camk4	calcium/calmodulin-dependent protein kinase IV	14.1762	14.0554	14.1408	13.7375	13.6402	13.5246	14.1241	13.6341	-0.490072	6.35e-12	4.12e-09	1.40451
ENSMUSG00000104252	Pcdha4	protocadherin alpha 4	9.38866	9.44852	9.64421	8.87127	9.04726	9.09472	9.4938	9.00442	-0.48938	5.13e-05	0.0035664	1.40384
ENSMUSG00000030844	Rgs10	regulator of G-protein signalling 10	9.1201	9.15562	9.21071	8.59889	8.64958	8.77285	9.16215	8.67377	-0.488374	1.05e-05	0.00102337	1.40286
ENSMUSG00000026825	Dnm1	dynamin 1	12.4159	12.5339	12.4619	11.9016	12.0231	12.0221	12.4706	11.9823	-0.48831	4.53e-14	4.54e-11	1.4028
ENSMUSG00000107585	3300002P13Rik	RIKEN cDNA 3300002P13 gene	8.66053	8.59293	8.7049	8.19505	8.17019	8.12822	8.65278	8.16448	-0.4883	6.24e-05	0.00416431	1.40279
ENSMUSG00000035045	Zc3h12b	zinc finger CCCH-type containing 12B	10.0422	10.1532	10.1016	9.6249	9.57468	9.63731	10.099	9.6123	-0.486704	3.63e-09	1.17e-06	1.40124
ENSMUSG00000002771	Grin2d	glutamate receptor, ionotropic, NMDA2D (epsilon 4)	10.7494	10.6134	10.6248	10.3048	10.3529	9.87002	10.6625	10.1759	-0.486635	0.000375184	0.0168813	1.40117
ENSMUSG00000031543	Ank1	ankyrin 1, erythroid	10.2849	10.3283	10.502	9.61567	9.87869	10.1661	10.3717	9.88683	-0.484908	0.00113371	0.038543	1.3995
ENSMUSG00000039830	Olig2	oligodendrocyte transcription factor 2	10.5391	10.5279	10.8142	10.0074	9.9678	10.4517	10.6271	10.1423	-0.484792	0.00142943	0.045342	1.39938
ENSMUSG00000050663	Trhde	TRH-degrading enzyme	9.81426	9.4883	9.62401	9.15739	9.14875	9.17422	9.64219	9.16012	-0.482066	2.42e-05	0.00198286	1.39674
ENSMUSG00000061451	Tmem151a	transmembrane protein 151A	10.1687	9.71121	9.89519	9.47372	9.5189	9.33957	9.92502	9.44406	-0.48096	0.000295882	0.0139582	1.39567
ENSMUSG00000048834	Vstm2a	V-set and transmembrane domain containing 2A	11.3237	11.1578	11.2235	10.7997	10.7492	10.7245	11.235	10.7578	-0.47722	6.57e-11	3.6e-08	1.39206
ENSMUSG00000000078	Klf6	Kruppel-like factor 6	11.9055	12.4691	12.3465	11.5999	11.8017	11.8915	12.2404	11.7643	-0.47601	0.000484935	0.0204772	1.39089
ENSMUSG00000070880	Gad1	glutamate decarboxylase 1	12.4507	12.6769	12.7483	12.006	12.0913	12.3528	12.6253	12.15	-0.475272	2.26e-05	0.00188258	1.39018
ENSMUSG00000020848	Doc2b	double C2, beta	11.8669	12.0452	12.063	11.4396	11.5999	11.5118	11.9917	11.5171	-0.474583	3.35e-09	1.09e-06	1.38952
ENSMUSG00000047842	Diras2	DIRAS family, GTP-binding RAS-like 2	12.2128	12.2765	12.4808	11.5758	11.8409	12.1298	12.3233	11.8489	-0.474489	0.00065004	0.025316	1.38943
ENSMUSG00000103092	Pcdha5	protocadherin alpha 5	9.328	9.32422	9.37282	8.84939	8.89977	8.85746	9.34168	8.86887	-0.472806	1.13e-06	0.000171517	1.38781
ENSMUSG00000052981	Ube2ql1	ubiquitin-conjugating enzyme E2Q family-like 1	12.6354	12.916	12.697	12.1839	12.2929	12.3533	12.7495	12.2767	-0.472805	1.15e-07	2.24e-05	1.3878
ENSMUSG00000071424	Grid2	glutamate receptor, ionotropic, delta 2	9.38121	9.21102	9.43598	8.67196	8.84033	9.10191	9.34274	8.8714	-0.471339	0.00127499	0.0416712	1.3864
ENSMUSG00000003411	Rab3b	RAB3B, member RAS oncogene family	10.4788	10.6414	10.6256	10.1776	9.90955	10.2506	10.5819	10.1126	-0.469376	2.69e-05	0.00214388	1.38451
ENSMUSG00000030465	Psd3	pleckstrin and Sec7 domain containing 3	13.8336	13.4903	13.5788	13.4224	13.0895	12.9846	13.6342	13.1655	-0.468707	0.000235061	0.0117534	1.38387
ENSMUSG00000037999	Arap2	ArfGAP with RhoGAP domain, ankyrin repeat and PH domain 2	10.8713	11.0701	10.6608	10.3489	10.4344	10.4165	10.8674	10.3999	-0.467421	2.38e-05	0.00196061	1.38264
ENSMUSG00000025370	Cdh9	cadherin 9	9.96463	9.86448	9.7223	9.35227	9.47398	9.32734	9.85047	9.38453	-0.465937	8.97e-06	0.000900667	1.38121
ENSMUSG00000040265	Dnm3	dynamin 3	12.983	13.3871	13.0905	12.64	12.7799	12.6528	13.1535	12.6909	-0.46264	8.57e-06	0.000868396	1.37806
ENSMUSG00000021662	Arhgef28	Rho guanine nucleotide exchange factor (GEF) 28	10.5369	10.3685	10.4598	9.75335	10.1502	10.074	10.4551	9.99252	-0.462541	0.000147779	0.00822189	1.37797
ENSMUSG00000042388	Dlgap3	discs, large (Drosophila) homolog-associated protein 3	11.5525	11.4149	11.3972	11.0319	10.95	10.9963	11.4549	10.9927	-0.462139	1.25e-10	6.54e-08	1.37758
ENSMUSG00000027104	Atf2	activating transcription factor 2	13.0907	13.2006	13.181	12.5318	12.5313	13.0273	13.1575	12.6968	-0.460655	0.000578563	0.0231763	1.37617
ENSMUSG00000021071	Trim9	tripartite motif-containing 9	12.9889	13.0169	13.0661	12.5357	12.5449	12.6109	13.024	12.5638	-0.460137	8.2e-19	1.44e-15	1.37567
ENSMUSG00000029420	Rimbp2	RIMS binding protein 2	11.3715	11.0644	11.0247	10.6675	10.8124	10.6005	11.1535	10.6935	-0.460068	4.08e-05	0.00295738	1.37561
ENSMUSG00000029403	Cdkl2	cyclin-dependent kinase-like 2 (CDC2-related kinase)	11.4893	11.1347	11.1293	10.7474	10.8886	10.743	11.2511	10.793	-0.458099	4.48e-05	0.003178	1.37373
ENSMUSG00000021259	Cyp46a1	cytochrome P450, family 46, subfamily a, polypeptide 1	9.58289	9.37765	9.35863	8.88977	8.9286	9.12799	9.43972	8.98212	-0.457607	0.000198088	0.0103475	1.37326
ENSMUSG00000036218	Pdzrn4	PDZ domain containing RING finger 4	9.62762	9.72396	9.69995	9.23419	9.34448	9.1043	9.68384	9.22766	-0.456187	1.09e-05	0.00104745	1.37191
ENSMUSG00000032890	Rims3	regulating synaptic membrane exocytosis 3	9.92933	9.78304	9.72862	9.52983	9.24102	9.30258	9.81366	9.35781	-0.455851	0.000104684	0.00632634	1.37159
ENSMUSG00000033597	Caskin1	CASK interacting protein 1	12.3347	12.1338	12.2588	11.7605	11.8068	11.7931	12.2425	11.7868	-0.455654	6.06e-11	3.37e-08	1.3714
ENSMUSG00000052302	Tbc1d30	TBC1 domain family, member 30	11.4921	11.8492	11.8487	11.0207	11.2944	11.5091	11.73	11.2748	-0.45527	0.00126382	0.041439	1.37104
ENSMUSG00000035653	Lrfn5	leucine rich repeat and fibronectin type III domain containing 5	12.454	12.5907	12.5186	12.1498	12.0379	12.0119	12.5211	12.0665	-0.454576	1.42e-11	8.6e-09	1.37038
ENSMUSG00000055805	Fmnl1	formin-like 1	10.2085	9.90843	10.0138	9.48187	9.57266	9.71287	10.0436	9.58913	-0.454434	8.63e-05	0.00541441	1.37025
ENSMUSG00000029875	Ccdc184	coiled-coil domain containing 184	10.4121	10.4994	10.5257	9.98891	10.1018	9.98343	10.4791	10.0247	-0.45438	1.64e-08	4.33e-06	1.37019
ENSMUSG00000064329	Scn1a	sodium channel, voltage-gated, type I, alpha	10.4435	10.8368	10.7978	10.1135	10.227	10.3755	10.6927	10.2387	-0.454021	0.00026923	0.0131432	1.36985
ENSMUSG00000005045	Chd5	chromodomain helicase DNA binding protein 5	13.9271	13.8864	13.866	13.3881	13.4973	13.433	13.8932	13.4395	-0.453703	1.19e-18	1.98e-15	1.36955
ENSMUSG00000056413	Adap1	ArfGAP with dual PH domains 1	11.9569	11.7981	11.9219	11.438	11.4165	11.4619	11.8923	11.4388	-0.453497	7.87e-12	5.02e-09	1.36936
ENSMUSG00000021573	Tppp	tubulin polymerization promoting protein	11.3583	11.0461	11.1095	10.5857	10.9216	10.6479	11.1713	10.7184	-0.452868	0.000185609	0.00987219	1.36876
ENSMUSG00000049606	Zfp644	zinc finger protein 644	12.2323	12.0359	11.8146	11.5966	11.518	11.6143	12.0276	11.5763	-0.451305	1.57e-05	0.00138456	1.36728
ENSMUSG00000043498	9330132A10Rik	RIKEN cDNA 9330132A10 gene	11.7847	11.998	12.0394	11.4464	11.4198	11.6105	11.9407	11.4923	-0.448423	1.15e-06	0.000174084	1.36455
ENSMUSG00000037703	Lzts3	leucine zipper, putative tumor suppressor family member 3	10.7113	10.7738	10.7206	10.2522	10.3266	10.2826	10.7352	10.2871	-0.448123	8.81e-11	4.68e-08	1.36426
ENSMUSG00000072825	Cep170b	centrosomal protein 170B	12.491	12.9678	12.9243	12.3108	12.5055	12.2243	12.7944	12.3469	-0.447487	0.000389002	0.0173915	1.36366
ENSMUSG00000027676	Ccdc39	coiled-coil domain containing 39	10.3726	10.6498	10.6035	9.9803	9.9938	10.3097	10.542	10.0946	-0.447357	0.000345896	0.0157659	1.36354
ENSMUSG00000017978	Cadps2	Ca2+-dependent activator protein for secretion 2	11.2051	11.1725	11.0196	10.5474	10.8514	10.6585	11.1324	10.6858	-0.446567	1.15e-05	0.00107442	1.36279
ENSMUSG00000028226	Mmp16	matrix metallopeptidase 16	11.76	12.2977	12.1708	11.5829	11.5969	11.7163	12.0761	11.632	-0.444119	0.00034569	0.0157659	1.36048
ENSMUSG00000047013	Fbxo41	F-box protein 41	12.2354	12.3472	12.375	11.9118	11.9445	11.7756	12.3192	11.8773	-0.441842	1.36e-09	4.93e-07	1.35834
ENSMUSG00000048490	Nrip1	nuclear receptor interacting protein 1	11.3602	11.8773	11.6332	11.1542	11.0554	11.3359	11.6236	11.1818	-0.44172	0.000719453	0.0273806	1.35822
ENSMUSG00000055026	Gabrg3	gamma-aminobutyric acid (GABA) A receptor, subunit gamma 3	11.0872	10.9007	11.0208	10.4655	10.5959	10.6223	11.0029	10.5612	-0.441682	1.88e-07	3.53e-05	1.35819
ENSMUSG00000035864	Syt1	synaptotagmin I	14.3841	14.4932	14.4263	14.1196	13.9992	13.86	14.4345	13.9929	-0.441563	1.08e-08	2.97e-06	1.35808
ENSMUSG00000029167	Ppargc1a	peroxisome proliferative activated receptor, gamma, coactivator 1 alpha	10.8695	10.6194	10.8817	10.2956	10.3374	10.4146	10.7902	10.3492	-0.441028	4.83e-06	0.000545698	1.35757
ENSMUSG00000053963	Stum	mechanosensory transduction mediator	13.5535	12.9608	13.11	12.6677	12.8548	12.7883	13.2081	12.7703	-0.43785	0.000854996	0.0309912	1.35458
ENSMUSG00000056124	B4galt6	UDP-Gal:betaGlcNAc beta 1,4-galactosyltransferase, polypeptide 6	13.1225	13.1392	13.1279	12.6343	12.6573	12.7858	13.1299	12.6925	-0.437408	2.13e-13	1.96e-10	1.35417
ENSMUSG00000015879	Fam184b	family with sequence similarity 184, member B	10.1113	9.95244	9.82909	9.68085	9.58478	9.31501	9.96429	9.52688	-0.437405	0.000812237	0.0298425	1.35417
ENSMUSG00000045180	Shroom2	shroom family member 2	12.8929	12.8338	12.8273	12.388	12.4199	12.4344	12.8514	12.4141	-0.437296	4.41e-19	8.13e-16	1.35406
ENSMUSG00000006218	Fam131c	family with sequence similarity 131, member C	9.3485	9.34707	9.47409	9.00171	8.76418	9.09231	9.38989	8.95273	-0.437154	0.0004611	0.0197775	1.35393
ENSMUSG00000035226	Rims4	regulating synaptic membrane exocytosis 4	11.8736	11.8485	11.7111	11.5016	11.303	11.3174	11.811	11.374	-0.437034	1.91e-07	3.56e-05	1.35382
ENSMUSG00000031824	6430548M08Rik	RIKEN cDNA 6430548M08 gene	12.0162	12.0202	11.9108	11.5479	11.717	11.375	11.9824	11.5466	-0.43576	6.79e-06	0.000715548	1.35262
ENSMUSG00000048787	Dcun1d3	DCN1, defective in cullin neddylation 1, domain containing 3 (S. cerevisiae)	10.4423	10.6779	10.7613	10.0963	10.2373	10.2408	10.6272	10.1915	-0.435695	3.11e-05	0.00238249	1.35256
ENSMUSG00000090071	Cdk5r2	cyclin-dependent kinase 5, regulatory subunit 2 (p39)	11.819	11.4575	11.6649	11.2318	11.2564	11.15	11.6471	11.2127	-0.434419	1.1e-05	0.00104754	1.35137
ENSMUSG00000036800	Fam135b	family with sequence similarity 135, member B	9.59796	9.3937	9.47409	9.09234	9.12127	8.95073	9.48858	9.05478	-0.433806	7.8e-05	0.00497927	1.35079
ENSMUSG00000103310	Pcdha12	protocadherin alpha 12	10.1513	10.1065	10.1186	9.86194	9.59281	9.62405	10.1254	9.69293	-0.432502	2.36e-05	0.0019482	1.34957
ENSMUSG00000002578	Ikzf4	IKAROS family zinc finger 4	10.3152	10.2267	10.3565	9.96148	9.95229	9.68759	10.2995	9.86712	-0.43235	3.89e-05	0.0028379	1.34943
ENSMUSG00000070476	Fam217b	family with sequence similarity 217, member B	10.4612	10.7167	10.7512	10.3366	10.2727	10.0257	10.6431	10.2117	-0.43141	0.000275587	0.0133605	1.34855
ENSMUSG00000032482	Cspg5	chondroitin sulfate proteoglycan 5	13.2601	13.1353	13.2959	12.7039	12.7101	12.9871	13.2304	12.8004	-0.430082	4.11e-06	0.000485279	1.34731
ENSMUSG00000032788	Pdxk	pyridoxal (pyridoxine, vitamin B6) kinase	11.269	11.4339	11.4169	10.9578	10.8564	11.018	11.3733	10.9441	-0.429183	8.2e-08	1.72e-05	1.34647
ENSMUSG00000025422	Agap2	ArfGAP with GTPase domain, ankyrin repeat and PH domain 2	14.0612	14.0456	14.2205	13.7515	13.7296	13.5698	14.1091	13.6836	-0.425465	2.38e-08	5.95e-06	1.34301
ENSMUSG00000029309	Sparcl1	SPARC-like 1	14.4318	14.252	14.333	13.877	13.9161	13.9507	14.3389	13.9146	-0.424307	8.05e-12	5.04e-09	1.34193
ENSMUSG00000037126	Psd	pleckstrin and Sec7 domain containing	13.2078	13.1018	13.1569	12.7048	12.775	12.7153	13.1555	12.7317	-0.423803	3.75e-15	4.53e-12	1.34146
ENSMUSG00000025373	Rnf41	ring finger protein 41	11.4159	11.9435	11.8008	11.3019	11.2507	11.3399	11.7201	11.2975	-0.422541	0.000503475	0.0209588	1.34029
ENSMUSG00000044024	Rell2	RELT-like 2	10.4659	10.2278	10.2529	9.83674	9.81665	10.0257	10.3155	9.89302	-0.422529	8.09e-05	0.00514474	1.34028
ENSMUSG00000037259	Dzank1	double zinc ribbon and ankyrin repeat domains 1	11.5167	11.2929	11.1589	10.8997	10.9586	10.8452	11.3228	10.9011	-0.421674	3.01e-05	0.00232772	1.33948
ENSMUSG00000019841	Rev3l	REV3 like, DNA directed polymerase zeta catalytic subunit	14.135	14.3714	14.3814	13.9641	13.8089	13.8543	14.296	13.8758	-0.420189	3.41e-07	5.98e-05	1.3381
ENSMUSG00000051375	Pcdh1	protocadherin 1	13.0108	12.7432	12.7279	12.534	12.3708	12.3197	12.8273	12.4082	-0.419096	1.49e-05	0.00133114	1.33709
ENSMUSG00000039716	Dock3	dedicator of cyto-kinesis 3	12.6786	13.026	12.9105	12.4052	12.4621	12.4939	12.8717	12.4537	-0.417938	4.42e-06	0.0005097	1.33602
ENSMUSG00000040907	Atp1a3	ATPase, Na+/K+ transporting, alpha 3 polypeptide	15.1475	14.988	15.0864	14.6587	14.7185	14.5925	15.074	14.6566	-0.417401	3.89e-11	2.2e-08	1.33552
ENSMUSG00000021062	Rab15	RAB15, member RAS oncogene family	11.4092	11.569	11.5478	11.1433	10.9508	11.1854	11.5087	11.0932	-0.415491	2.76e-06	0.000349292	1.33375
ENSMUSG00000040009	Gnaz	guanine nucleotide binding protein, alpha z subunit	11.7987	11.8798	12.0121	11.4717	11.5132	11.46	11.8969	11.4816	-0.41522	1.61e-08	4.3e-06	1.3335
ENSMUSG00000024981	Acsl5	acyl-CoA synthetase long-chain family member 5	10.1672	10.1065	10.0483	9.62306	9.62839	9.82581	10.1073	9.69242	-0.414916	2.01e-05	0.00171229	1.33322
ENSMUSG00000023033	Scn8a	sodium channel, voltage-gated, type VIII, alpha	12.6819	12.4658	12.6378	12.135	12.2627	12.1447	12.5952	12.1808	-0.414368	9.52e-08	1.96e-05	1.33271
ENSMUSG00000040855	Reps2	RALBP1 associated Eps domain containing protein 2	12.5514	12.9759	12.9284	12.4427	12.2877	12.4843	12.8186	12.4049	-0.413673	0.000227882	0.0115094	1.33207
ENSMUSG00000087403	Kantr	Kdm5c adjacent non-coding transcript	10.8597	11.2339	11.1918	10.499	10.7501	10.7957	11.0952	10.6816	-0.413542	0.00081724	0.0299635	1.33195
ENSMUSG00000109836	Gm45884	predicted gene 45884	10.8976	10.8543	10.7743	10.3287	10.4209	10.5382	10.8421	10.4293	-0.4128	1.34e-06	0.000195183	1.33127
ENSMUSG00000039782	Cpeb2	cytoplasmic polyadenylation element binding protein 2	12.1778	12.2154	12.2179	11.6985	11.7248	11.9495	12.2037	11.7909	-0.412779	5.39e-07	8.99e-05	1.33125
ENSMUSG00000028833	Ncdn	neurochondrin	13.2965	13.1643	13.1616	12.8244	12.8391	12.7239	13.2075	12.7958	-0.411689	2.01e-10	9.38e-08	1.33024
ENSMUSG00000019852	Arfgef3	ARFGEF family member 3	12.9716	13.2531	13.2453	12.768	12.7149	12.7533	13.1567	12.7454	-0.411271	9.6e-07	0.00014825	1.32986
ENSMUSG00000040035	Disp2	dispatched RND tramsporter family member 2	13.1563	13.2635	13.1683	12.9391	12.8193	12.5989	13.1961	12.7858	-0.410291	1e-05	0.000993039	1.32895
ENSMUSG00000060961	Slc4a4	solute carrier family 4 (anion exchanger), member 4	12.3075	12.3988	12.4332	11.8678	11.8012	12.2426	12.3798	11.9706	-0.409277	0.000615972	0.0242382	1.32802
ENSMUSG00000060924	Csmd1	CUB and Sushi multiple domains 1	12.0819	12.1046	12.1682	11.7402	11.8485	11.5425	12.1182	11.7104	-0.40779	4.78e-06	0.000543317	1.32665
ENSMUSG00000026527	Rgs7	regulator of G protein signaling 7	11.0265	10.7373	10.7543	10.3456	10.4967	10.4526	10.8394	10.4316	-0.407758	6.73e-05	0.00439598	1.32662
ENSMUSG00000050556	Kcnb1	potassium voltage gated channel, Shab-related subfamily, member 1	11.4748	11.6869	11.8852	11.1612	11.2121	11.4549	11.6823	11.2761	-0.406221	0.000776876	0.0289498	1.32521
ENSMUSG00000021268	Meg3	maternally expressed 3	15.5752	15.35	15.5773	14.7956	15.2984	15.1902	15.5008	15.0947	-0.406103	0.00148042	0.0465799	1.3251
ENSMUSG00000022636	Alcam	activated leukocyte cell adhesion molecule	13.1979	13.6363	13.4458	13.1808	12.9446	12.9433	13.4267	13.0229	-0.403804	0.000396546	0.0176164	1.32299
ENSMUSG00000034403	Pja1	praja ring finger ubiquitin ligase 1	11.5976	11.7151	11.6886	11.2776	11.0172	11.4955	11.6671	11.2634	-0.403684	0.000894279	0.0320195	1.32288
ENSMUSG00000049044	Rapgef4	Rap guanine nucleotide exchange factor (GEF) 4	10.9614	10.6755	10.6408	10.5347	10.2576	10.2794	10.7592	10.3572	-0.401982	0.000880777	0.0316962	1.32132
ENSMUSG00000021719	Rgs7bp	regulator of G-protein signalling 7 binding protein	11.6481	11.5387	11.8045	11.284	11.1819	11.3251	11.6638	11.2637	-0.400117	5.3e-06	0.000584216	1.31962
ENSMUSG00000004187	Kifc2	kinesin family member C2	11.3127	10.9442	10.8888	10.6826	10.7429	10.5257	11.0486	10.6504	-0.398157	0.00123919	0.0409764	1.31782
ENSMUSG00000042724	Map3k9	mitogen-activated protein kinase kinase kinase 9	11.1952	11.4359	11.4806	10.879	10.9104	11.1278	11.3705	10.9724	-0.398119	0.000174379	0.0094178	1.31779
ENSMUSG00000062209	Erbb4	erb-b2 receptor tyrosine kinase 4	12.9111	13.4704	13.2462	12.805	12.7626	12.8759	13.2093	12.8145	-0.39475	0.000938069	0.0330323	1.31472
ENSMUSG00000053395	Cacng8	calcium channel, voltage-dependent, gamma subunit 8	10.2982	10.4542	10.3968	10.0937	10.0459	9.82581	10.383	9.98846	-0.394581	0.00010772	0.00647629	1.31456
ENSMUSG00000034912	Mdga2	MAM domain containing glycosylphosphatidylinositol anchor 2	11.6681	11.9695	11.9919	11.5125	11.3588	11.5808	11.8765	11.484	-0.392476	0.000173814	0.00940177	1.31264
ENSMUSG00000023913	Pla2g7	phospholipase A2, group VII (platelet-activating factor acetylhydrolase, plasma)	10.8871	10.9544	10.9387	10.4079	10.5169	10.6811	10.9268	10.5353	-0.391473	1.64e-05	0.00143878	1.31173
ENSMUSG00000029120	Ppp2r2c	protein phosphatase 2, regulatory subunit B, gamma	14.009	13.9858	13.8968	13.6595	13.6499	13.4105	13.9639	13.5733	-0.390542	1.61e-06	0.000226677	1.31089
ENSMUSG00000029560	Snx8	sorting nexin 8	9.57639	9.87595	9.82024	9.27228	9.44988	9.38156	9.75752	9.36791	-0.389619	0.000669287	0.0257581	1.31005
ENSMUSG00000074923	Pak6	p21 protein (Cdc42/Rac)-activated kinase 6	11.9805	12.3099	12.4383	11.8264	11.7488	11.985	12.2429	11.8534	-0.389502	0.000941585	0.0330739	1.30994
ENSMUSG00000014164	Klhl3	kelch-like 3	10.6361	10.7928	10.7103	10.3993	10.201	10.3716	10.7131	10.3239	-0.389147	1.24e-05	0.00113006	1.30962
ENSMUSG00000024479	Mal2	mal, T cell differentiation protein 2	10.8463	10.7279	10.7613	10.3002	10.4903	10.3785	10.7785	10.3897	-0.388815	2.76e-06	0.000349292	1.30932
ENSMUSG00000025153	Fasn	fatty acid synthase	15.0445	15.0941	15.067	14.8035	14.6405	14.5956	15.0685	14.6799	-0.388665	7.67e-09	2.22e-06	1.30918
ENSMUSG00000030302	Atp2b2	ATPase, Ca++ transporting, plasma membrane 2	12.7074	12.8932	12.9322	12.4357	12.2852	12.6464	12.8443	12.4558	-0.388521	0.000224341	0.0113797	1.30905
ENSMUSG00000030657	Xylt1	xylosyltransferase 1	11.4447	11.6974	11.7087	11.1304	11.1047	11.4535	11.6169	11.2295	-0.387419	0.00116645	0.0391114	1.30805
ENSMUSG00000042532	Golga7b	golgi autoantigen, golgin subfamily a, 7B	11.0727	11.0127	11.0305	10.6532	10.6196	10.6867	11.0386	10.6532	-0.385455	1.72e-09	6.14e-07	1.30627
ENSMUSG00000036699	Zcchc12	zinc finger, CCHC domain containing 12	12.204	12.5049	12.5017	11.8786	12.0026	12.1757	12.4035	12.019	-0.38456	0.000373507	0.0168275	1.30546
ENSMUSG00000041658	Rragb	Ras-related GTP binding B	11.3602	11.3694	11.3109	10.9118	11.0401	10.9372	11.3468	10.963	-0.383791	9.07e-09	2.58e-06	1.30477
ENSMUSG00000056602	Fry	FRY microtubule binding protein	13.523	13.5687	13.5283	13.2489	13.2986	12.922	13.54	13.1565	-0.383491	0.00013398	0.00758664	1.30449
ENSMUSG00000046449	C77370	expressed sequence C77370	13.7865	13.8945	13.9515	13.6039	13.5766	13.3028	13.8775	13.4944	-0.383037	3.55e-05	0.00265245	1.30408
ENSMUSG00000039278	Pcsk1n	proprotein convertase subtilisin/kexin type 1 inhibitor	11.5744	11.212	11.2468	11.0884	10.8959	10.9033	11.3444	10.9625	-0.381916	0.000736678	0.0278547	1.30307
ENSMUSG00000070866	Zfp804a	zinc finger protein 804A	10.8263	10.763	10.8817	10.5895	10.3133	10.4242	10.8237	10.4423	-0.381354	5.26e-05	0.00363554	1.30256
ENSMUSG00000054850	Smim10l2a	small integral membrane protein 10 like 2A	10.3876	10.4016	10.4871	10.0628	10.0619	10.0117	10.4254	10.0455	-0.379976	4.47e-07	7.6e-05	1.30132
ENSMUSG00000037605	Adgrl3	adhesion G protein-coupled receptor L3	13.043	13.182	13.246	12.8375	12.7447	12.75	13.157	12.7774	-0.379528	5.56e-08	1.25e-05	1.30092
ENSMUSG00000040102	Klhl42	kelch-like 42	10.9597	11.043	11.0118	10.5734	10.7546	10.5487	11.0048	10.6256	-0.379268	4.52e-06	0.000519724	1.30068
ENSMUSG00000018800	Abca5	ATP-binding cassette, sub-family A (ABC1), member 5	11.1256	11.5278	11.4834	10.9417	11.0481	11.0148	11.3789	11.0015	-0.377378	0.000560394	0.0225774	1.29898
ENSMUSG00000051067	Lingo3	leucine rich repeat and Ig domain containing 3	9.33829	9.11505	9.35455	8.81431	8.98458	8.87996	9.2693	8.89295	-0.376346	0.00156506	0.0484601	1.29805
ENSMUSG00000002341	Ncan	neurocan	15.851	15.4601	15.6244	15.2536	15.378	15.1761	15.6451	15.2692	-0.375893	0.000189285	0.00999192	1.29764
ENSMUSG00000024897	Apba1	amyloid beta (A4) precursor protein binding, family A, member 1	13.741	13.5746	13.6743	13.4127	13.3073	13.1425	13.6633	13.2875	-0.375804	8.03e-06	0.000820197	1.29756
ENSMUSG00000019785	Clvs2	clavesin 2	9.93103	9.96994	9.93809	9.42593	9.65546	9.6307	9.94636	9.5707	-0.375658	0.000123522	0.00712704	1.29743
ENSMUSG00000054792	Klhl18	kelch-like 18	11.1528	11.2778	11.2934	10.7296	10.8738	10.9937	11.2413	10.8657	-0.375635	3.77e-05	0.00278467	1.29741
ENSMUSG00000038738	Shank1	SH3/ankyrin domain gene 1	13.8407	13.6901	13.6502	13.5097	13.3265	13.223	13.727	13.3531	-0.373975	3.26e-05	0.00246852	1.29592
ENSMUSG00000026018	Ica1l	islet cell autoantigen 1-like	11.4898	11.573	11.806	11.242	11.2932	11.2133	11.623	11.2495	-0.373446	5.47e-05	0.00375725	1.29544
ENSMUSG00000037946	Fgd3	FYVE, RhoGEF and PH domain containing 3	10.3789	10.7055	10.6425	10.151	10.0905	10.3656	10.5756	10.2024	-0.373248	0.00161645	0.0496132	1.29527
ENSMUSG00000033389	Arhgap44	Rho GTPase activating protein 44	10.8535	10.5486	10.5029	10.2172	10.1891	10.3805	10.635	10.2623	-0.372721	0.00125107	0.0412138	1.29479
ENSMUSG00000034110	Kctd7	potassium channel tetramerisation domain containing 7	9.95964	10.1437	10.2151	9.77507	9.74462	9.6844	10.1062	9.7347	-0.371465	0.000137099	0.00775076	1.29367
ENSMUSG00000041020	Map7d2	MAP7 domain containing 2	11.068	11.0588	11.0801	10.7124	10.7759	10.6055	11.069	10.6979	-0.371054	2.97e-07	5.34e-05	1.2933
ENSMUSG00000032826	Ank2	ankyrin 2, brain	15.3992	15.746	15.6581	15.348	15.2044	15.1391	15.6011	15.2305	-0.370624	0.000130568	0.00746579	1.29291
ENSMUSG00000025375	Aatk	apoptosis-associated tyrosine kinase	11.7566	11.7095	11.6661	11.4768	11.2796	11.265	11.7107	11.3405	-0.370296	3.79e-06	0.000454714	1.29262
ENSMUSG00000040125	Gpr26	G protein-coupled receptor 26	12.7591	12.6986	12.7987	12.3512	12.4325	12.363	12.7521	12.3822	-0.3699	3.36e-11	1.93e-08	1.29226
ENSMUSG00000044072	Eml6	echinoderm microtubule associated protein like 6	10.4612	10.434	10.4721	10.1864	10.1624	9.91019	10.4558	10.0863	-0.369457	0.000179769	0.00963471	1.29187
ENSMUSG00000070056	Mfhas1	malignant fibrous histiocytoma amplified sequence 1	11.8241	11.5743	11.8429	11.2593	11.3588	11.5154	11.7471	11.3778	-0.369268	0.000283294	0.0136398	1.2917
ENSMUSG00000045912	C2cd4c	C2 calcium-dependent domain containing 4C	9.8914	10.0251	10.0833	9.66662	9.67828	9.54707	9.99991	9.63066	-0.369256	9.98e-05	0.00609526	1.29169
ENSMUSG00000030811	Fbxl19	F-box and leucine-rich repeat protein 19	12.7686	12.6616	12.7791	12.494	12.1782	12.4296	12.7364	12.3673	-0.36915	6.82e-05	0.00444076	1.29159
ENSMUSG00000039936	Pik3cd	phosphatidylinositol-4,5-bisphosphate 3-kinase catalytic subunit delta	10.7893	10.7135	10.7325	10.284	10.3693	10.4749	10.7451	10.3761	-0.369031	5.1e-06	0.000567429	1.29148
ENSMUSG00000052572	Dlg2	discs, large homolog 2 (Drosophila)	14.0386	14.2333	14.3159	13.7312	13.7775	13.9756	14.1959	13.8281	-0.367821	8.58e-05	0.00540197	1.2904
ENSMUSG00000042182	Bend6	BEN domain containing 6	12.0297	12.5037	12.4584	11.9398	12.0231	11.9267	12.3306	11.9632	-0.367376	0.00143356	0.045432	1.29
ENSMUSG00000021188	Trip11	thyroid hormone receptor interactor 11	11.9833	12.0893	12.0108	11.5843	11.8755	11.5235	12.0278	11.6611	-0.366705	0.000346713	0.0157826	1.2894
ENSMUSG00000036766	Dner	delta/notch-like EGF repeat containing	13.9671	14.3942	14.2847	13.9162	13.8493	13.7849	14.2153	13.8501	-0.365209	0.000368103	0.0166482	1.28807
ENSMUSG00000095595	Fam177a	family with sequence similarity 177, member A	10.943	10.8412	10.5203	10.3928	10.4577	10.3586	10.7682	10.403	-0.365126	0.0014002	0.0446573	1.28799
ENSMUSG00000024851	Pitpnm1	phosphatidylinositol transfer protein, membrane-associated 1	11.794	11.6938	11.6829	11.2354	11.461	11.3799	11.7236	11.3588	-0.364788	5.68e-06	0.000618638	1.28769
ENSMUSG00000024302	Dtna	dystrobrevin alpha	11.7714	11.6397	11.6808	11.3512	11.3327	11.3159	11.6973	11.3332	-0.364088	6.22e-09	1.83e-06	1.28707
ENSMUSG00000006736	Tspan31	tetraspanin 31	11.1695	11.0295	11.1907	10.9767	10.6802	10.6422	11.1299	10.7664	-0.363533	0.000917338	0.0325112	1.28657
ENSMUSG00000021061	Sptb	spectrin beta, erythrocytic	11.3321	11.2064	11.4697	10.8836	10.928	11.1077	11.3361	10.9731	-0.362969	0.000219453	0.0111803	1.28607
ENSMUSG00000022075	Rhobtb2	Rho-related BTB domain containing 2	12.3459	12.4212	12.4626	11.9918	12.1335	12.0164	12.4099	12.0472	-0.362708	4.18e-08	9.9e-06	1.28584
ENSMUSG00000036054	Sugp2	SURP and G patch domain containing 2	12.4948	12.3117	12.4051	11.9339	12.1855	12.0075	12.4039	12.0423	-0.361564	3.22e-05	0.00244452	1.28482
ENSMUSG00000094103	1700047I17Rik2	RIKEN cDNA 1700047I17 gene 2	10.926	10.8339	10.5112	10.3831	10.4466	10.3576	10.757	10.3958	-0.361248	0.00142587	0.04527	1.28454
ENSMUSG00000034854	Mfsd12	major facilitator superfamily domain containing 12	9.94456	9.97795	9.85532	9.51997	9.63423	9.54707	9.92594	9.56709	-0.358853	5.29e-05	0.00364379	1.28241
ENSMUSG00000022523	Fgf12	fibroblast growth factor 12	11.1499	11.4933	11.4354	10.9781	11.104	10.9203	11.3595	11.0008	-0.358722	0.000600579	0.0237595	1.28229
ENSMUSG00000053702	Nebl	nebulette	10.8836	10.7807	10.9237	10.4849	10.5595	10.4675	10.8627	10.504	-0.358687	1.85e-06	0.000254946	1.28226
ENSMUSG00000061576	Dpp6	dipeptidylpeptidase 6	13.0539	13.1648	13.269	12.8647	12.8077	12.7409	13.1626	12.8044	-0.358183	7.92e-07	0.000125184	1.28181
ENSMUSG00000032625	Thsd7a	thrombospondin, type I, domain containing 7A	12.5025	12.5003	12.5003	12.2629	12.1516	12.0145	12.501	12.143	-0.358031	2.1e-06	0.000279457	1.28168
ENSMUSG00000043019	Edem3	ER degradation enhancer, mannosidase alpha-like 3	12.4463	12.7298	12.6859	12.3028	12.1987	12.3001	12.6206	12.2672	-0.353447	3.79e-05	0.00278467	1.27761
ENSMUSG00000003934	Efnb3	ephrin B3	13.4417	13.7331	13.6245	13.279	13.3007	13.1593	13.5998	13.2464	-0.353416	2.99e-05	0.00232135	1.27758
ENSMUSG00000051335	Gfod1	glucose-fructose oxidoreductase domain containing 1	11.3315	11.2599	11.2773	10.8783	10.9763	10.9545	11.2896	10.9364	-0.353191	4.31e-08	1.01e-05	1.27738
ENSMUSG00000041245	Wnk3	WNK lysine deficient protein kinase 3	11.2943	11.6498	11.5411	11.2227	11.0877	11.1202	11.495	11.1435	-0.35152	0.000454378	0.0196357	1.2759
ENSMUSG00000063317	Usp31	ubiquitin specific peptidase 31	12.4418	12.4734	12.5072	12.0474	12.1621	12.1589	12.4741	12.1228	-0.351323	2.11e-09	7.48e-07	1.27573
ENSMUSG00000030310	Slc6a1	solute carrier family 6 (neurotransmitter transporter, GABA), member 1	13.5189	13.3778	13.3695	13.0672	13.1164	13.0289	13.4221	13.0708	-0.35124	2.03e-08	5.18e-06	1.27566
ENSMUSG00000069072	Slc7a14	solute carrier family 7 (cationic amino acid transporter, y+ system), member 14	11.6517	11.6857	11.6954	11.2135	11.4057	11.3631	11.6776	11.3274	-0.350184	1.23e-06	0.000182021	1.27472
ENSMUSG00000039704	Lmbrd2	LMBR1 domain containing 2	11.5619	11.6313	11.5357	11.3185	11.1779	11.1831	11.5763	11.2265	-0.349758	6.64e-07	0.000108748	1.27435
ENSMUSG00000091264	Smim13	small integral membrane protein 13	12.7719	12.7864	12.8434	12.4568	12.4266	12.4707	12.8006	12.4514	-0.349212	1.28e-12	9.95e-10	1.27386
ENSMUSG00000038860	Garnl3	GTPase activating RANGAP domain-like 3	11.3652	11.4854	11.3636	10.8604	11.2469	11.0611	11.4047	11.0561	-0.348605	0.00126653	0.041489	1.27333
ENSMUSG00000020657	Dnajc27	DnaJ heat shock protein family (Hsp40) member C27	11.1644	11.2735	11.1618	10.9276	10.7943	10.8366	11.1999	10.8528	-0.34711	2.05e-06	0.000274312	1.27201
ENSMUSG00000056553	Ptprn2	protein tyrosine phosphatase, receptor type, N polypeptide 2	12.1141	12.1245	12.0816	11.8717	11.7891	11.6185	12.1068	11.7597	-0.347015	1.16e-05	0.00107741	1.27193
ENSMUSG00000036779	Papd5	PAP associated domain containing 5	10.5711	10.4723	10.4233	10.12	10.1838	10.122	10.4889	10.1419	-0.34694	1.04e-05	0.00101924	1.27186
ENSMUSG00000040972	Igsf21	immunoglobulin superfamily, member 21	10.3863	10.3073	10.4388	10.0546	9.90633	10.1337	10.3775	10.0316	-0.345925	0.000213031	0.0109553	1.27097
ENSMUSG00000026576	Atp1b1	ATPase, Na+/K+ transporting, beta 1 polypeptide	14.5039	14.1653	14.2833	13.9059	13.974	14.0353	14.3175	13.9717	-0.345791	0.000113857	0.00673929	1.27085
ENSMUSG00000022565	Plec	plectin	11.1499	10.8361	10.893	10.68	10.6019	10.5601	10.9597	10.614	-0.345692	0.000550934	0.0222988	1.27076
ENSMUSG00000061603	Akap6	A kinase (PRKA) anchor protein 6	13.6081	13.877	13.8224	13.6141	13.3817	13.2755	13.7692	13.4238	-0.345425	0.00101278	0.0351825	1.27052
ENSMUSG00000051098	Mblac2	metallo-beta-lactamase domain containing 2	11.5657	11.4774	11.4866	10.9666	11.199	11.3303	11.5099	11.1653	-0.344615	0.000781999	0.0290051	1.26981
ENSMUSG00000041649	Klf8	Kruppel-like factor 8	11.1256	11.4929	11.3524	11.0689	10.9547	10.9142	11.3236	10.9793	-0.34436	0.00087375	0.031508	1.26959
ENSMUSG00000055430	Nap1l5	nucleosome assembly protein 1-like 5	11.4453	11.3267	11.6158	11.0074	11.0863	11.265	11.4626	11.1196	-0.343067	0.00090785	0.0323343	1.26845
ENSMUSG00000018012	Rac3	RAS-related C3 botulinum substrate 3	12.3026	12.1487	12.252	11.8963	11.9132	11.8696	12.2344	11.893	-0.341394	4.45e-08	1.04e-05	1.26698
ENSMUSG00000028176	Lrrc7	leucine rich repeat containing 7	11.7987	11.8777	11.9336	11.65	11.4389	11.4992	11.87	11.5294	-0.340623	1.7e-05	0.00147759	1.2663
ENSMUSG00000039234	Sec24d	Sec24 related gene family, member D (S. cerevisiae)	10.8327	10.828	10.7333	10.3556	10.6304	10.3903	10.798	10.4588	-0.33921	0.000504916	0.020969	1.26506
ENSMUSG00000032589	Bsn	bassoon	13.7135	13.6554	13.5702	13.4899	13.3494	13.0842	13.6464	13.3078	-0.33855	0.00122987	0.0407064	1.26448
ENSMUSG00000049807	Arhgap23	Rho GTPase activating protein 23	12.4101	12.4634	12.3822	12.0601	12.1513	12.0337	12.4186	12.0817	-0.336907	1.42e-08	3.82e-06	1.26305
ENSMUSG00000030275	Etnk1	ethanolamine kinase 1	13.7513	13.9598	13.9799	13.5002	13.6134	13.5672	13.897	13.5603	-0.336722	8.14e-06	0.000828898	1.26288
ENSMUSG00000035376	Hacd2	3-hydroxyacyl-CoA dehydratase 2	10.4231	10.1996	10.28	10.0088	9.98315	9.90197	10.3009	9.96464	-0.336253	0.000254785	0.0125604	1.26247
ENSMUSG00000025816	Sec61a2	Sec61, alpha subunit 2 (S. cerevisiae)	11.9291	11.8157	11.6934	11.4804	11.6123	11.3394	11.8127	11.4774	-0.335378	0.000490875	0.0206303	1.26171
ENSMUSG00000020638	Cmpk2	cytidine monophosphate (UMP-CMP) kinase 2, mitochondrial	10.0902	9.98061	9.94896	9.71583	9.66881	9.62904	10.0066	9.67123	-0.335356	0.0001153	0.00678083	1.26169
ENSMUSG00000034361	Cpne2	copine II	11.3405	11.4393	11.1705	11.0937	10.9702	10.8804	11.3167	10.9814	-0.335311	0.000492762	0.0206848	1.26165
ENSMUSG00000039789	Zfp597	zinc finger protein 597	11.1916	11.2794	11.3151	10.8775	10.8631	11.04	11.2621	10.9269	-0.335194	2.64e-05	0.00212062	1.26155
ENSMUSG00000038807	Rap1gap2	RAP1 GTPase activating protein 2	11.866	11.8651	12.0397	11.6817	11.5682	11.5177	11.9236	11.5892	-0.334411	2.72e-05	0.0021522	1.26086
ENSMUSG00000092060	Bend4	BEN domain containing 4	11.2757	11.3152	11.3056	10.9409	11.0216	10.9311	11.2988	10.9646	-0.334249	7.01e-08	1.52e-05	1.26072
ENSMUSG00000075028	Prdm11	PR domain containing 11	11.4092	11.6249	11.5339	11.1421	11.1665	11.2575	11.5227	11.1887	-0.333976	2.54e-05	0.00205092	1.26048
ENSMUSG00000030209	Grin2b	glutamate receptor, ionotropic, NMDA2B (epsilon 2)	15.7997	15.7228	15.7062	15.6213	15.3992	15.2111	15.7429	15.4106	-0.332335	0.0011183	0.0381083	1.25905
ENSMUSG00000027438	Napb	N-ethylmaleimide sensitive fusion protein attachment protein beta	13.1053	12.9394	13.1711	12.7354	12.7746	12.7096	13.0719	12.7398	-0.332081	4.41e-06	0.0005097	1.25883
ENSMUSG00000075585	6330403L08Rik	RIKEN cDNA 6330403L08 gene	9.6339	9.72554	9.65255	9.36554	9.30105	9.34968	9.67066	9.33875	-0.331908	0.000195009	0.0102324	1.25868
ENSMUSG00000043259	Fam13c	family with sequence similarity 13, member C	11.1256	11.1817	11.197	10.8959	10.9168	10.6963	11.1681	10.8363	-0.331777	6.72e-05	0.00439491	1.25856
ENSMUSG00000036966	Spryd3	SPRY domain containing 3	11.6884	11.4783	11.4754	11.1957	11.2386	11.2156	11.5474	11.2166	-0.330767	3.06e-05	0.0023541	1.25768
ENSMUSG00000040631	Dok4	docking protein 4	12.3488	12.2827	12.2114	11.964	12.0375	11.8526	12.281	11.9514	-0.32956	6.44e-06	0.000687702	1.25663
ENSMUSG00000027799	Nbea	neurobeachin	14.9245	15.1959	15.1511	14.8507	14.6601	14.7759	15.0905	14.7623	-0.328237	0.000139169	0.00781735	1.25548
ENSMUSG00000024163	Mapk8ip3	mitogen-activated protein kinase 8 interacting protein 3	13.3599	13.3055	13.0836	13.0293	12.9145	12.8206	13.2497	12.9214	-0.328234	0.000270226	0.0131551	1.25548
ENSMUSG00000000948	Gm38393	predicted gene, 38393	10.7986	11.0114	11.0527	10.6295	10.7311	10.5177	10.9542	10.6261	-0.328146	0.000809888	0.0297874	1.2554
ENSMUSG00000036698	Ago2	argonaute RISC catalytic subunit 2	13.1045	13.435	13.3683	12.98	12.89	13.0547	13.3026	12.9749	-0.327692	0.000434118	0.0188687	1.255
ENSMUSG00000089715	Cbx6	chromobox 6	13.011	13.0535	13.0466	12.6215	12.7243	12.7823	13.037	12.7094	-0.327686	5.61e-08	1.25e-05	1.255
ENSMUSG00000097451	Rian	RNA imprinted and accumulated in nucleus	14.374	14.383	14.3764	14.065	14.0992	13.9864	14.3778	14.0502	-0.327619	2.4e-11	1.4e-08	1.25494
ENSMUSG00000049939	Lrrc4	leucine rich repeat containing 4	11.456	11.3136	11.4271	11.085	11.0792	11.05	11.3989	11.0714	-0.327522	9.89e-07	0.00015204	1.25486
ENSMUSG00000061288	Taok3	TAO kinase 3	11.5212	11.6535	11.6124	11.1694	11.2758	11.3611	11.5957	11.2688	-0.326948	2.28e-05	0.0018943	1.25436
ENSMUSG00000006576	Slc4a3	solute carrier family 4 (anion exchanger), member 3	11.7266	11.6443	11.7123	11.2438	11.2938	11.5648	11.6944	11.3675	-0.326916	0.000906079	0.0323343	1.25433
ENSMUSG00000027086	Fastkd1	FAST kinase domains 1	10.2969	10.6074	10.4223	10.103	10.0933	10.15	10.4422	10.1154	-0.326763	0.000912309	0.0323985	1.2542
ENSMUSG00000032549	Rab6b	RAB6B, member RAS oncogene family	14.6422	14.5271	14.6335	14.3955	14.3274	14.1034	14.6009	14.2754	-0.325509	0.000138976	0.00781735	1.25311
ENSMUSG00000067629	Syngap1	synaptic Ras GTPase activating protein 1 homolog (rat)	13.2219	13.143	13.0909	12.7987	12.8255	12.8581	13.1519	12.8274	-0.324495	6.9e-09	2.02e-06	1.25223
ENSMUSG00000025743	Sdc3	syndecan 3	14.8882	14.9033	14.8822	14.6956	14.5708	14.4356	14.8912	14.5673	-0.323914	1.11e-05	0.00105033	1.25172
ENSMUSG00000011751	Sptbn4	spectrin beta, non-erythrocytic 4	12.1963	12.0483	12.0807	11.8775	11.8367	11.6401	12.1084	11.7848	-0.323681	0.000133626	0.00757884	1.25152
ENSMUSG00000029752	Asns	asparagine synthetase	11.0241	10.9223	11.0124	10.6036	10.6708	10.7136	10.9863	10.6626	-0.323626	5.65e-06	0.000618638	1.25147
ENSMUSG00000017466	Timp2	tissue inhibitor of metalloproteinase 2	14.0255	14.2253	14.0378	13.8171	13.7414	13.7621	14.0962	13.7735	-0.3227	3.44e-06	0.000424468	1.25067
ENSMUSG00000042292	Mkl1	MKL (megakaryoblastic leukemia)/myocardin-like 1	11.0376	10.8915	10.8157	10.5289	10.52	10.7292	10.9149	10.5927	-0.322268	0.000923639	0.0326355	1.25029
ENSMUSG00000035382	Pcsk7	proprotein convertase subtilisin/kexin type 7	9.97949	10.0108	10.1125	9.65585	9.77669	9.70817	10.0343	9.71357	-0.320725	0.00023856	0.0119113	1.24896
ENSMUSG00000027177	Hipk3	homeodomain interacting protein kinase 3	12.3561	12.379	12.4529	12.0256	11.9375	12.2642	12.396	12.0758	-0.32025	0.000694905	0.0265907	1.24855
ENSMUSG00000022788	Fgd4	FYVE, RhoGEF and PH domain containing 4	12.6383	12.8177	12.7749	12.4143	12.3381	12.519	12.7436	12.4238	-0.319861	2.53e-05	0.00205092	1.24821
ENSMUSG00000014668	Chfr	checkpoint with forkhead and ring finger domains	11.1659	11.2767	11.3193	10.7534	11.0749	10.9756	11.254	10.9346	-0.319364	0.00148582	0.0466662	1.24778
ENSMUSG00000028020	Glrb	glycine receptor, beta subunit	11.9481	11.7607	11.7693	11.6304	11.4795	11.4102	11.826	11.5067	-0.319328	0.000285107	0.0136521	1.24775
ENSMUSG00000040560	Wdr7	WD repeat domain 7	13.1894	13.2009	13.2651	12.9611	12.9335	12.8054	13.2185	12.9	-0.318437	3.32e-07	5.87e-05	1.24698
ENSMUSG00000025738	Fbxl16	F-box and leucine-rich repeat protein 16	12.4522	12.3059	12.3124	11.9936	12.1277	11.9956	12.3568	12.0389	-0.317895	9.6e-06	0.000959039	1.24651
ENSMUSG00000043467	Zbtb37	zinc finger and BTB domain containing 37	12.5942	12.7936	12.8685	12.5406	12.5031	12.2612	12.7521	12.435	-0.317093	0.00162853	0.049853	1.24582
ENSMUSG00000028634	Hivep3	human immunodeficiency virus type I enhancer binding protein 3	12.1137	12.1952	12.2226	11.8909	11.8443	11.8469	12.1772	11.8607	-0.316476	2.88e-08	7.11e-06	1.24528
ENSMUSG00000000881	Dlg3	discs, large homolog 3 (Drosophila)	12.5025	12.4746	12.4943	11.9771	12.2219	12.3231	12.4905	12.174	-0.316443	0.000771497	0.0287984	1.24526
ENSMUSG00000021277	Traf3	TNF receptor-associated factor 3	11.0587	10.9449	10.9955	10.6923	10.683	10.6787	10.9997	10.6847	-0.315028	2.01e-06	0.000272074	1.24404
ENSMUSG00000034730	Adgrb1	adhesion G protein-coupled receptor B1	12.7969	12.8196	12.8011	12.4791	12.5151	12.479	12.8059	12.4911	-0.314811	2.08e-12	1.55e-09	1.24385
ENSMUSG00000022208	Jph4	junctophilin 4	14.2142	14.1648	14.2382	13.9439	13.8723	13.8582	14.2058	13.8915	-0.314302	2.58e-10	1.12e-07	1.24341
ENSMUSG00000026667	Uhmk1	U2AF homology motif (UHM) kinase 1	13.2968	13.3655	13.3431	13.2152	12.9694	12.8863	13.3351	13.0237	-0.311484	0.000651481	0.025316	1.24098
ENSMUSG00000027221	Chst1	carbohydrate (keratan sulfate Gal-6) sulfotransferase 1	11.6481	11.5888	11.5796	11.2846	11.4439	11.1552	11.6055	11.2945	-0.310953	0.000415213	0.0182835	1.24053
ENSMUSG00000033902	Mapkbp1	mitogen-activated protein kinase binding protein 1	12.5823	12.5143	12.455	12.1873	12.2219	12.2122	12.5172	12.2071	-0.310095	3.98e-08	9.48e-06	1.23979
ENSMUSG00000022987	Zfp641	zinc finger protein 641	10.3034	10.3052	10.1282	9.98891	9.98773	9.83159	10.2456	9.93607	-0.309518	0.00114565	0.0387993	1.23929
ENSMUSG00000031442	Mcf2l	mcf.2 transforming sequence-like	13.0086	13.2413	13.1135	12.9426	12.7799	12.7131	13.1211	12.8119	-0.309242	0.000368827	0.0166595	1.23906
ENSMUSG00000037979	Ccdc92	coiled-coil domain containing 92	10.3436	10.3725	10.3798	10.0367	10.201	9.93457	10.3653	10.0574	-0.307872	0.00108547	0.0372129	1.23788
ENSMUSG00000051146	Camk2n2	calcium/calmodulin-dependent protein kinase II inhibitor 2	11.0121	11.1875	11.1548	10.8852	10.8252	10.7206	11.1181	10.8103	-0.307773	0.000183448	0.00978695	1.2378
ENSMUSG00000059742	Kcnh7	potassium voltage-gated channel, subfamily H (eag-related), member 7	11.7814	12.1076	12.0878	11.6355	11.7311	11.6879	11.9923	11.6848	-0.307432	0.0011935	0.0398413	1.2375
ENSMUSG00000070802	Pnmal2	PNMA-like 2	13.5325	13.7487	13.7712	13.3835	13.2815	13.4666	13.6842	13.3772	-0.306965	0.000225985	0.0114465	1.2371
ENSMUSG00000040339	Fam102b	family with sequence similarity 102, member B	13.0858	13.1158	13.1258	12.8831	12.8086	12.7237	13.1091	12.8051	-0.304029	3.16e-07	5.65e-05	1.23459
ENSMUSG00000035517	Tdrd7	tudor domain containing 7	10.664	10.7047	10.6821	10.4635	10.2244	10.461	10.6836	10.383	-0.300641	0.000990419	0.0345081	1.23169
ENSMUSG00000005802	Slc30a4	solute carrier family 30 (zinc transporter), member 4	12.0073	12.0945	12.0387	11.6698	11.6736	11.8957	12.0468	11.7464	-0.300485	0.000248553	0.01234	1.23156
ENSMUSG00000057716	Tmem178b	transmembrane protein 178B	13.8459	13.9964	13.9849	13.7168	13.5872	13.6235	13.9424	13.6425	-0.2999	4.86e-06	0.000547395	1.23106
ENSMUSG00000029364	Wsb2	WD repeat and SOCS box-containing 2	13.5571	13.4408	13.4374	13.22	13.1811	13.1379	13.4784	13.1796	-0.298805	2.01e-07	3.7e-05	1.23012
ENSMUSG00000036499	Eea1	early endosome antigen 1	11.5782	11.7195	11.6533	11.2587	11.3345	11.4633	11.6503	11.3522	-0.298175	0.000178187	0.00957921	1.22959
ENSMUSG00000071252	2210408I21Rik	RIKEN cDNA 2210408I21 gene	10.3139	10.3189	10.2441	10.0937	9.90472	9.98732	10.2923	9.99524	-0.297058	0.000565611	0.0227478	1.22864
ENSMUSG00000024381	Bin1	bridging integrator 1	12.2302	12.268	12.2896	11.996	12.0456	11.8565	12.2626	11.9661	-0.296565	1.65e-05	0.00143878	1.22822
ENSMUSG00000035311	Gnptab	N-acetylglucosamine-1-phosphate transferase, alpha and beta subunits	12.592	12.3712	12.5558	12.3506	12.1859	12.0942	12.5063	12.2102	-0.296108	0.00126087	0.0414198	1.22783
ENSMUSG00000026110	Mgat4a	mannoside acetylglucosaminyltransferase 4, isoenzyme A	11.0169	11.0663	11.2151	10.7508	10.7899	10.8721	11.0994	10.8043	-0.295172	0.000289411	0.0137277	1.22703
ENSMUSG00000048264	Dip2c	disco interacting protein 2 homolog C	13.0266	13.1241	13.1	12.7722	12.8056	12.7903	13.0836	12.7893	-0.294207	4.97e-09	1.52e-06	1.22621
ENSMUSG00000003153	Slc2a3	solute carrier family 2 (facilitated glucose transporter), member 3	11.6798	11.7175	11.7838	11.3517	11.5788	11.3715	11.727	11.434	-0.293025	0.000412893	0.0182271	1.22521
ENSMUSG00000053693	Mast1	microtubule associated serine/threonine kinase 1	13.076	13.0111	12.948	12.7407	12.8244	12.5925	13.0117	12.7192	-0.292488	0.000138434	0.00781358	1.22475
ENSMUSG00000043384	Gprasp1	G protein-coupled receptor associated sorting protein 1	14.54	14.748	14.5908	14.3676	14.3816	14.2574	14.6263	14.3355	-0.290765	5.26e-05	0.00363554	1.22329
ENSMUSG00000007021	Syngr3	synaptogyrin 3	12.0926	12.0166	12.1233	11.8651	11.7763	11.721	12.0775	11.7875	-0.290053	1.19e-05	0.00110128	1.22269
ENSMUSG00000034111	Tmed8	transmembrane p24 trafficking protein 8	11.3715	11.3991	11.4291	11.1069	11.0727	11.15	11.3999	11.1099	-0.290005	1.26e-06	0.000186046	1.22264
ENSMUSG00000033214	Slitrk5	SLIT and NTRK-like family, member 5	11.9426	12.0394	11.9329	11.794	11.6952	11.5557	11.9716	11.6817	-0.289991	0.000315778	0.0146406	1.22263
ENSMUSG00000069227	Gprin1	G protein-regulated inducer of neurite outgrowth 1	13.7556	13.8933	13.8442	13.5069	13.5636	13.5528	13.8311	13.5411	-0.289931	1.67e-07	3.14e-05	1.22258
ENSMUSG00000014602	Kif1a	kinesin family member 1A	15.6036	15.7674	15.7545	15.5078	15.4327	15.3159	15.7085	15.4188	-0.289699	7.65e-05	0.00490102	1.22239
ENSMUSG00000022601	Zbtb11	zinc finger and BTB domain containing 11	11.1167	11.2434	11.2196	10.7742	10.9453	10.9918	11.1932	10.9038	-0.289426	0.000626681	0.0245702	1.22215
ENSMUSG00000001229	Dpp9	dipeptidylpeptidase 9	11.3564	11.4599	11.3903	11.0863	11.0554	11.1972	11.4022	11.113	-0.289182	4.42e-05	0.00315047	1.22195
ENSMUSG00000000197	Nalcn	sodium leak channel, non-selective	11.9063	11.9042	11.9634	11.612	11.645	11.6512	11.9246	11.636	-0.288582	6.88e-08	1.5e-05	1.22144
ENSMUSG00000040712	Camta2	calmodulin binding transcription activator 2	11.6008	11.4665	11.3858	11.2968	11.1799	11.1184	11.4844	11.1983	-0.286045	0.000798545	0.0294883	1.21929
ENSMUSG00000035847	Ids	iduronate 2-sulfatase	14.7216	15.0071	14.9586	14.6997	14.5088	14.6222	14.8957	14.6102	-0.285488	0.00116754	0.0391114	1.21882
ENSMUSG00000021699	Pde4d	phosphodiesterase 4D, cAMP specific	11.4501	11.431	11.4631	11.1102	11.0459	11.3318	11.4481	11.1626	-0.285425	0.00161616	0.0496132	1.21877
ENSMUSG00000078794	Dact3	dishevelled-binding antagonist of beta-catenin 3	10.7912	10.5805	10.7087	10.4036	10.3705	10.4507	10.6935	10.4083	-0.285203	0.00061683	0.0242382	1.21858
ENSMUSG00000020882	Cacnb1	calcium channel, voltage-dependent, beta 1 subunit	11.8232	11.6304	11.6408	11.3863	11.5063	11.348	11.6981	11.4136	-0.284571	0.000545887	0.0221808	1.21805
ENSMUSG00000049122	Frmd3	FERM domain containing 3	10.7484	10.8042	10.7865	10.4809	10.4762	10.5293	10.7797	10.4955	-0.28422	1.63e-05	0.00143761	1.21775
ENSMUSG00000036402	Gng12	guanine nucleotide binding protein (G protein), gamma 12	11.2439	11.2686	11.2929	11.0095	10.8472	11.0969	11.2684	10.9846	-0.283894	0.000669472	0.0257581	1.21748
ENSMUSG00000032026	Rexo2	RNA exonuclease 2	10.8199	10.8265	10.848	10.582	10.4119	10.6504	10.8315	10.5481	-0.283397	0.000908656	0.0323343	1.21706
ENSMUSG00000041141	Pnmal1	PNMA-like 1	12.4637	12.667	12.5538	12.3037	12.3405	12.1913	12.5615	12.2785	-0.283018	0.000176645	0.00951535	1.21674
ENSMUSG00000025855	Prkar1b	protein kinase, cAMP dependent regulatory, type I beta	13.6412	13.6866	13.6	13.4179	13.4206	13.2403	13.6426	13.3596	-0.282982	3.25e-05	0.00246852	1.21671
ENSMUSG00000033900	Map9	microtubule-associated protein 9	13.9316	14.1655	14.0718	13.8582	13.6573	13.8053	14.0563	13.7736	-0.282695	0.000558357	0.0225213	1.21647
ENSMUSG00000034390	Cmip	c-Maf inducing protein	13.3056	13.4897	13.5104	13.2313	13.1278	13.0985	13.4352	13.1526	-0.282637	0.000144496	0.00805201	1.21642
ENSMUSG00000025262	Fam120c	family with sequence similarity 120, member C	11.408	11.5265	11.5343	11.2723	11.1705	11.1797	11.4896	11.2075	-0.282061	4.6e-05	0.00325583	1.21593
ENSMUSG00000048988	Elfn1	leucine rich repeat and fibronectin type III, extracellular 1	10.5927	10.6812	10.5695	10.3678	10.3728	10.257	10.6145	10.3325	-0.281972	0.000276342	0.0133673	1.21586
ENSMUSG00000001419	Mef2d	myocyte enhancer factor 2D	12.1148	12.3841	12.2015	11.9531	11.916	11.9863	12.2335	11.9518	-0.281674	0.000484559	0.0204772	1.2156
ENSMUSG00000036913	Trim67	tripartite motif-containing 67	14.7028	14.6286	14.6003	14.4267	14.3584	14.3023	14.6439	14.3625	-0.281448	6.96e-07	0.000112451	1.21541
ENSMUSG00000020315	Sptbn1	spectrin beta, non-erythrocytic 1	15.5934	15.7519	15.6345	15.4563	15.3701	15.3095	15.6599	15.3786	-0.281328	1.97e-05	0.00168426	1.21531
ENSMUSG00000046994	Mars2	methionine-tRNA synthetase 2 (mitochondrial)	11.5933	11.4952	11.5406	11.1523	11.2154	11.4189	11.543	11.2622	-0.280859	0.0015195	0.0474265	1.21492
ENSMUSG00000020580	Rock2	Rho-associated coiled-coil containing protein kinase 2	12.5534	12.7099	12.7685	12.3364	12.333	12.521	12.6773	12.3968	-0.280493	0.000859131	0.0310768	1.21461
ENSMUSG00000028479	Gne	glucosamine (UDP-N-acetyl)-2-epimerase/N-acetylmannosamine kinase	11.144	11.0806	11.0764	10.8518	10.8363	10.7756	11.1004	10.8212	-0.279137	1.46e-05	0.00130781	1.21347
ENSMUSG00000021782	Dlg5	discs, large homolog 5 (Drosophila)	12.7576	12.9103	12.8815	12.5812	12.5503	12.5814	12.8498	12.571	-0.278814	3.12e-06	0.0003912	1.2132
ENSMUSG00000034685	Fam171a2	family with sequence similarity 171, member A2	12.7924	12.7947	12.788	12.6339	12.4481	12.4567	12.7917	12.5129	-0.278805	4.37e-05	0.003123	1.21319
ENSMUSG00000025059	Gk	glycerol kinase	10.0978	10.0173	10.006	9.76675	9.75002	9.76819	10.0404	9.76165	-0.278718	0.000480446	0.0204054	1.21312
ENSMUSG00000031516	Dctn6	dynactin 6	11.2548	11.0108	11.0621	10.8455	10.8614	10.7868	11.1092	10.8312	-0.277989	0.00111346	0.0380018	1.2125
ENSMUSG00000009647	Mcu	mitochondrial calcium uniporter	11.2022	11.3485	11.2778	11.0532	11.0112	10.9338	11.2762	10.9994	-0.276782	0.000127136	0.00731732	1.21149
ENSMUSG00000032336	Nptn	neuroplastin	13.1483	13.239	13.1599	12.9571	12.8718	12.8901	13.1824	12.9063	-0.276062	3.4e-07	5.98e-05	1.21089
ENSMUSG00000034413	Neurl1b	neuralized E3 ubiquitin protein ligase 1B	11.6393	11.4684	11.7067	11.3242	11.3641	11.2983	11.6048	11.3288	-0.27596	0.000497238	0.0207732	1.2108
ENSMUSG00000048814	Lonrf2	LON peptidase N-terminal domain and ring finger 2	13.919	13.9223	13.9859	13.7067	13.675	13.6178	13.9424	13.6665	-0.275891	3.23e-08	7.92e-06	1.21074
ENSMUSG00000036769	Wdr44	WD repeat domain 44	10.5502	10.4966	10.6035	10.2852	10.2677	10.2698	10.5501	10.2742	-0.27587	0.000112787	0.00670053	1.21072
ENSMUSG00000030282	Cmas	cytidine monophospho-N-acetylneuraminic acid synthetase	12.1821	12.3322	12.2971	11.9432	12.0717	11.97	12.2704	11.9949	-0.275513	6.13e-05	0.00411194	1.21042
ENSMUSG00000032936	Camkv	CaM kinase-like vesicle-associated	13.3826	13.1634	13.1578	12.9483	13.0095	12.9198	13.2346	12.9592	-0.275392	0.000298995	0.0140484	1.21032
ENSMUSG00000042744	Hectd4	HECT domain E3 ubiquitin protein ligase 4	14.4047	14.5829	14.5765	14.3833	14.1801	14.1769	14.5214	14.2468	-0.274625	0.000781444	0.0290051	1.20968
ENSMUSG00000025198	Erlin1	ER lipid raft associated 1	10.495	10.5224	10.5066	10.1356	10.2614	10.3056	10.508	10.2342	-0.27377	0.000565919	0.0227478	1.20896
ENSMUSG00000031605	Klhl2	kelch-like 2, Mayven	12.9321	12.8088	12.7946	12.6934	12.5934	12.4275	12.8451	12.5714	-0.273714	0.00115561	0.0389917	1.20892
ENSMUSG00000022415	Syngr1	synaptogyrin 1	12.6205	12.6429	12.6479	12.4209	12.3819	12.288	12.6371	12.3636	-0.273472	1.59e-06	0.00022403	1.20871
ENSMUSG00000003863	Ppfia3	protein tyrosine phosphatase, receptor type, f polypeptide (PTPRF), interacting protein (liprin), alpha 3	11.9722	11.8079	11.7812	11.5284	11.5404	11.6755	11.8538	11.5814	-0.272332	0.000693866	0.02658	1.20776
ENSMUSG00000058793	Cds2	CDP-diacylglycerol synthase (phosphatidate cytidylyltransferase) 2	13.5131	13.5434	13.5387	13.3421	13.1756	13.2642	13.5317	13.2606	-0.271109	4.79e-06	0.000543317	1.20674
ENSMUSG00000028431	Ikbkap	inhibitor of kappa light polypeptide enhancer in B cells, kinase complex-associated protein	12.425	12.7237	12.6043	12.3611	12.3416	12.2369	12.5843	12.3132	-0.271067	0.00162668	0.0498398	1.2067
ENSMUSG00000021770	Samd8	sterile alpha motif domain containing 8	13.1748	13.0708	13.1401	12.7552	12.8346	12.983	13.1286	12.8576	-0.270942	0.000289548	0.0137277	1.2066
ENSMUSG00000062044	Lmtk3	lemur tyrosine kinase 3	13.777	13.5694	13.5646	13.414	13.3213	13.3645	13.637	13.3666	-0.270401	0.00023095	0.0116055	1.20614
ENSMUSG00000035596	Mboat7	membrane bound O-acyltransferase domain containing 7	11.6252	11.7047	11.7336	11.4338	11.3623	11.4563	11.6878	11.4175	-0.270361	2e-05	0.00171043	1.20611
ENSMUSG00000037852	Cpe	carboxypeptidase E	15.1203	15.0682	15.0894	14.8743	14.8118	14.7808	15.0926	14.8223	-0.270358	1.05e-08	2.93e-06	1.20611
ENSMUSG00000027475	Kif3b	kinesin family member 3B	13.2823	13.1915	13.1909	13.034	12.9363	12.8844	13.2216	12.9516	-0.270005	1.53e-05	0.00136389	1.20581
ENSMUSG00000030600	Lrfn1	leucine rich repeat and fibronectin type III domain containing 1	11.4165	11.3157	11.3982	11.1745	11.1061	11.0419	11.3768	11.1075	-0.269313	9.65e-05	0.00594352	1.20523
ENSMUSG00000042216	Sgsm1	small G protein signaling modulator 1	11.1271	11.0638	11.2173	10.7842	10.868	10.9525	11.1361	10.8682	-0.267829	0.000770796	0.0287984	1.20399
ENSMUSG00000026198	Abcb6	ATP-binding cassette, sub-family B (MDR/TAP), member 6	10.417	10.4985	10.3494	10.0776	10.2114	10.173	10.4216	10.154	-0.267594	0.00133475	0.0430003	1.2038
ENSMUSG00000039988	Ankrd13c	ankyrin repeat domain 13c	12.2402	12.2015	12.2282	11.8955	11.9068	12.0651	12.2233	11.9558	-0.267499	8.03e-05	0.0051203	1.20372
ENSMUSG00000026014	Raph1	Ras association (RalGDS/AF-6) and pleckstrin homology domains 1	12.7622	12.978	13.0275	12.689	12.6411	12.6394	12.9226	12.6565	-0.26605	0.000665591	0.0257218	1.20251
ENSMUSG00000058589	Anks1b	ankyrin repeat and sterile alpha motif domain containing 1B	12.2367	12.2244	12.226	12.056	11.976	11.8608	12.229	11.9642	-0.264814	9.58e-05	0.00591141	1.20148
ENSMUSG00000044629	Cnrip1	cannabinoid receptor interacting protein 1	12.3072	12.3575	12.2454	12.0631	12.1594	11.895	12.3033	12.0392	-0.264173	0.00147647	0.0464977	1.20095
ENSMUSG00000031278	Acsl4	acyl-CoA synthetase long-chain family member 4	11.4286	11.521	11.5831	11.23	11.1819	11.3303	11.5109	11.2474	-0.263514	0.000418151	0.0183667	1.2004
ENSMUSG00000030978	Rrm1	ribonucleotide reductase M1	11.6743	11.7676	11.7399	12.0546	11.8825	12.0347	11.7273	11.9906	0.263314	0.000185477	0.00987219	1.20023
ENSMUSG00000037197	Rbm17	RNA binding motif protein 17	11.589	11.5927	11.5446	11.9365	11.6887	11.8936	11.5755	11.8396	0.264142	0.000911429	0.0323985	1.20092
ENSMUSG00000008393	Carhsp1	calcium regulated heat stable protein 1	13.081	13.1606	13.1955	13.5145	13.4209	13.2981	13.1457	13.4112	0.265458	0.000210016	0.0108481	1.20202
ENSMUSG00000030301	Ccdc91	coiled-coil domain containing 91	9.87559	9.80721	9.73334	10.1069	10.0777	10.0294	9.80538	10.0713	0.265971	0.00151774	0.0474137	1.20244
ENSMUSG00000030319	Cand2	cullin-associated and neddylation-dissociated 2 (putative)	10.0993	10.1591	10.0546	10.4164	10.3775	10.3231	10.1043	10.3723	0.268018	0.000519827	0.0214321	1.20415
ENSMUSG00000022673	Mcm4	minichromosome maintenance complex component 4	10.8445	10.9271	10.8444	11.2178	11.1117	11.1059	10.872	11.1451	0.273146	8.67e-05	0.00542535	1.20844
ENSMUSG00000054519	Zfp867	zinc finger protein 867	10.1454	10.2109	10.1448	10.5542	10.3693	10.4001	10.1671	10.4412	0.274134	0.00114757	0.0388257	1.20927
ENSMUSG00000035914	Cd276	CD276 antigen	11.0986	11.0043	11.0305	11.2933	11.3699	11.2956	11.0445	11.3196	0.275166	1.79e-05	0.00154954	1.21013
ENSMUSG00000021811	Dnajc9	DnaJ heat shock protein family (Hsp40) member C9	10.7503	10.8324	10.8817	11.1239	11.0452	11.1231	10.8215	11.0974	0.275937	8.38e-05	0.00530466	1.21078
ENSMUSG00000048327	Ckap2l	cytoskeleton associated protein 2-like	10.0375	9.96324	9.91611	10.2688	10.2513	10.2299	9.97227	10.25	0.27771	0.000342461	0.0156835	1.21227
ENSMUSG00000045691	Thtpa	thiamine triphosphatase	11.2453	11.1765	11.359	11.6778	11.5026	11.4417	11.2603	11.5407	0.280429	0.00157751	0.0486737	1.21456
ENSMUSG00000073155	1810058I24Rik	RIKEN cDNA 1810058I24 gene	10.3217	10.2849	10.338	10.5876	10.4751	10.7253	10.3149	10.596	0.281146	0.00137617	0.0440513	1.21516
ENSMUSG00000051243	Islr2	immunoglobulin superfamily containing leucine-rich repeat 2	15.5401	15.4902	15.5552	15.9557	15.7681	15.7058	15.5285	15.8099	0.281366	0.000122162	0.00706586	1.21534
ENSMUSG00000039130	Zc3hc1	zinc finger, C3HC type 1	10.3165	10.2367	10.4532	10.6604	10.6353	10.5557	10.3355	10.6171	0.281645	0.00131994	0.0426407	1.21558
ENSMUSG00000005410	Mcm5	minichromosome maintenance complex component 5	10.1483	10.2423	10.2714	10.6194	10.4221	10.4657	10.2207	10.5024	0.281685	0.00135238	0.0434882	1.21561
ENSMUSG00000024590	Lmnb1	lamin B1	13.0035	13.12	13.1601	13.4609	13.2961	13.3719	13.0946	13.3763	0.28174	5.11e-05	0.0035664	1.21566
ENSMUSG00000006412	Pfdn2	prefoldin 2	11.2487	11.3335	11.2004	11.5195	11.501	11.6101	11.2608	11.5435	0.282684	4.23e-05	0.0030498	1.21646
ENSMUSG00000050628	Ubald2	UBA-like domain containing 2	10.3975	10.4901	10.4503	10.721	10.666	10.8016	10.446	10.7296	0.2836	0.00015044	0.00834685	1.21723
ENSMUSG00000008333	Snrpb2	U2 small nuclear ribonucleoprotein B	11.0642	11.0512	11.0943	11.3738	11.3048	11.3819	11.0699	11.3535	0.283635	2.39e-06	0.000312485	1.21726
ENSMUSG00000016495	Plgrkt	plasminogen receptor, C-terminal lysine transmembrane protein	9.99095	9.9686	10.0112	10.1876	10.2739	10.3606	9.99025	10.2741	0.283801	0.000579301	0.0231793	1.2174
ENSMUSG00000054256	Msi1	musashi RNA-binding protein 1	12.3696	12.4055	12.3957	12.672	12.7133	12.6409	12.3903	12.6754	0.285117	5.56e-09	1.65e-06	1.21851
ENSMUSG00000074578	Zfas1	zinc finger, NFX1-type containing 1, antisense RNA 1	9.63181	9.50317	9.51854	9.89894	9.82007	9.79507	9.55117	9.83803	0.286851	0.00140305	0.0447075	1.21997
ENSMUSG00000029171	Pgm1	phosphoglucomutase 1	10.0962	10.0544	10.047	10.4089	10.4153	10.2343	10.0659	10.3528	0.286936	0.000777331	0.0289498	1.22005
ENSMUSG00000045411	2410002F23Rik	RIKEN cDNA 2410002F23 gene	11.9792	12.1716	12.1152	12.3823	12.4541	12.294	12.0887	12.3768	0.288151	0.000161458	0.00882883	1.22107
ENSMUSG00000033152	Podxl2	podocalyxin-like 2	12.7188	12.5851	12.5837	12.835	12.909	13.0122	12.6292	12.9188	0.289567	5e-05	0.00350802	1.22227
ENSMUSG00000000861	Bcl11a	B cell CLL/lymphoma 11A (zinc finger protein)	14.3701	14.1683	14.3819	14.6255	14.6025	14.5614	14.3068	14.5965	0.289722	4.95e-05	0.00347457	1.2224
ENSMUSG00000022370	Mrpl13	mitochondrial ribosomal protein L13	10.417	10.4901	10.5121	10.8336	10.7483	10.7104	10.4731	10.7641	0.291041	8.62e-05	0.00541441	1.22352
ENSMUSG00000030512	Snrpa1	small nuclear ribonucleoprotein polypeptide A	10.8125	10.7669	10.7713	11.1491	10.9144	11.1632	10.7836	11.0756	0.292012	0.000752366	0.0282347	1.22435
ENSMUSG00000053931	Cnn3	calponin 3, acidic	12.6638	12.6591	12.7152	13.0815	13.0052	12.8291	12.6794	12.9719	0.292536	0.00010369	0.00629888	1.22479
ENSMUSG00000038252	Ncapd2	non-SMC condensin I complex, subunit D2	10.8363	10.773	10.6853	11.144	11.0037	11.0313	10.7649	11.0596	0.294735	0.000143242	0.00800763	1.22666
ENSMUSG00000023800	Tiam2	T cell lymphoma invasion and metastasis 2	12.7239	12.8604	12.9585	13.2635	13.0474	13.1303	12.8476	13.1471	0.299446	0.000426105	0.0186227	1.23067
ENSMUSG00000059552	Trp53	transformation related protein 53	11.0193	10.9007	10.8068	11.2178	11.1752	11.2331	10.9089	11.2087	0.299786	0.000113566	0.00673536	1.23096
ENSMUSG00000092486	2610524H06Rik	RIKEN cDNA 2610524H06 gene	9.83257	9.8087	9.70317	10.1801	10.0164	10.0494	9.78148	10.082	0.300486	0.000915459	0.0324775	1.23156
ENSMUSG00000030541	Idh2	isocitrate dehydrogenase 2 (NADP+), mitochondrial	11.1623	11.1389	11.0533	11.4196	11.3547	11.4841	11.1182	11.4195	0.301288	1.21e-05	0.00111631	1.23224
ENSMUSG00000076431	Sox4	SRY (sex determining region Y)-box 4	15.429	15.5658	15.6095	15.8186	15.811	15.8798	15.5348	15.8365	0.301706	1.66e-06	0.000232137	1.2326
ENSMUSG00000038047	Haus6	HAUS augmin-like complex, subunit 6	10.2902	10.4732	10.2341	10.7063	10.6206	10.5774	10.3325	10.6348	0.30225	0.00121849	0.0404061	1.23307
ENSMUSG00000078784	1810022K09Rik	RIKEN cDNA 1810022K09 gene	10.4267	10.3986	10.4282	10.635	10.7652	10.7628	10.4178	10.721	0.303208	3.63e-05	0.00270498	1.23389
ENSMUSG00000035958	Tdp2	tyrosyl-DNA phosphodiesterase 2	10.0795	10.1425	10.1365	10.3993	10.5482	10.3231	10.1195	10.4235	0.304026	0.000589352	0.0234211	1.23459
ENSMUSG00000032757	Bet1	Bet1 golgi vesicular membrane trafficking protein	9.61286	9.78304	9.60867	9.98748	10.0459	9.8937	9.66819	9.97569	0.307499	0.0015993	0.0493026	1.23756
ENSMUSG00000041126	H2afv	H2A histone family, member V	10.9589	10.8943	11.0144	11.3151	11.0827	11.3937	10.9559	11.2638	0.307966	0.00115148	0.0389206	1.23796
ENSMUSG00000035095	Fam167a	family with sequence similarity 167, member A	11.0486	10.9732	11.0027	11.4511	11.3493	11.154	11.0082	11.3181	0.309967	0.00055352	0.0223777	1.23968
ENSMUSG00000051950	B3glct	beta-3-glucosyltransferase	10.9201	10.7183	10.8217	11.095	11.1832	11.1142	10.82	11.1308	0.310798	7.46e-05	0.00480349	1.24039
ENSMUSG00000089824	Rbm12	RNA binding motif protein 12	11.5053	11.3911	11.3452	11.6773	11.7899	11.7108	11.4139	11.726	0.312135	1.11e-05	0.00105091	1.24154
ENSMUSG00000052369	Tmem106c	transmembrane protein 106C	10.239	10.3449	10.2297	10.5445	10.7119	10.4969	10.2712	10.5844	0.313237	0.000476147	0.0202788	1.24249
ENSMUSG00000090035	Galnt4	UDP-N-acetyl-alpha-D-galactosamine:polypeptide N-acetylgalactosaminyltransferase 4	9.07467	9.0931	9.03827	9.44273	9.39814	9.30881	9.06868	9.38323	0.314546	0.0013663	0.0438553	1.24362
ENSMUSG00000029178	Klf3	Kruppel-like factor 3 (basic)	11.9003	11.638	11.6644	12.1092	12.1089	11.9291	11.7343	12.0491	0.314812	0.00089346	0.0320195	1.24385
ENSMUSG00000070713	Gm10282	predicted pseudogene 10282	11.5133	11.5296	11.4829	11.8651	11.733	11.8762	11.5086	11.8248	0.31614	1.13e-06	0.000171517	1.245
ENSMUSG00000029687	Ezh2	enhancer of zeste 2 polycomb repressive complex 2 subunit	11.5431	11.7432	11.6946	11.9443	12.0048	11.9853	11.6603	11.9781	0.31783	1.09e-05	0.00104524	1.24645
ENSMUSG00000078851	Hist3h2a	histone cluster 3, H2a	11.1709	11.4489	11.489	11.7368	11.7248	11.6046	11.3696	11.6888	0.319163	0.00141426	0.0449829	1.24761
ENSMUSG00000108616	Gm35040	predicted gene, 35040	12.0202	11.9759	12.1477	12.4001	12.3416	12.3595	12.0479	12.3671	0.319189	1.39e-06	0.00020074	1.24763
ENSMUSG00000068735	Trp53i11	transformation related protein 53 inducible protein 11	11.1673	11.2998	11.1884	11.6778	11.509	11.428	11.2185	11.5382	0.319715	0.000214825	0.0110085	1.24808
ENSMUSG00000021115	Vrk1	vaccinia related kinase 1	10.8481	10.8601	10.9319	11.0689	11.292	11.2424	10.88	11.2011	0.321049	8.74e-05	0.00544981	1.24924
ENSMUSG00000020903	Stx8	syntaxin 8	9.43972	9.3284	9.38087	9.78991	9.73921	9.58351	9.383	9.70421	0.321213	0.00132592	0.0427944	1.24938
ENSMUSG00000097195	Snhg5	small nucleolar RNA host gene 5	9.8362	9.82507	9.70477	10.1187	10.2153	10.0015	9.78868	10.1119	0.323172	0.000706191	0.0269344	1.25108
ENSMUSG00000099681	1700052K11Rik	RIKEN cDNA 1700052K11 gene	9.70718	9.67882	9.57048	10.1016	9.97089	9.85732	9.65216	9.97661	0.324452	0.00128004	0.0416976	1.25219
ENSMUSG00000108414	Snhg1	small nucleolar RNA host gene 1	9.6771	9.56826	9.64086	10.0532	9.97243	9.83591	9.62874	9.95385	0.325112	0.000720611	0.0273949	1.25276
ENSMUSG00000021134	Srsf5	serine/arginine-rich splicing factor 5	12.97	12.968	12.9269	13.4282	13.2341	13.182	12.955	13.2814	0.326467	1.28e-05	0.00116241	1.25394
ENSMUSG00000085396	Firre	functional intergenic repeating RNA element	10.6711	10.8169	10.8646	10.935	11.1475	11.2559	10.7842	11.1128	0.328604	0.00137043	0.0439077	1.2558
ENSMUSG00000032537	Ephb1	Eph receptor B1	12.3564	12.348	12.5515	12.7122	12.7325	12.7973	12.4186	12.7473	0.328702	1.07e-05	0.00103516	1.25588
ENSMUSG00000038943	Prc1	protein regulator of cytokinesis 1	10.0375	10.0302	10.1531	10.4614	10.2925	10.4535	10.0736	10.4025	0.328907	0.000187358	0.00990513	1.25606
ENSMUSG00000067586	S1pr3	sphingosine-1-phosphate receptor 3	10.0687	10.2188	10.2275	10.4365	10.5989	10.4685	10.1717	10.5013	0.329591	0.000210147	0.0108481	1.25666
ENSMUSG00000003464	Pex19	peroxisomal biogenesis factor 19	11.5542	11.7688	11.7051	12.082	12.0052	11.9301	11.676	12.0058	0.32976	3.97e-05	0.00288923	1.2568
ENSMUSG00000020914	Top2a	topoisomerase (DNA) II alpha	12.0273	12.0059	12.0574	12.4267	12.2125	12.4499	12.0302	12.3631	0.33286	1.65e-05	0.00143878	1.25951
ENSMUSG00000044927	H1fx	H1 histone family, member X	11.3595	11.2188	11.2123	11.659	11.56	11.5713	11.2635	11.5968	0.333256	3.14e-06	0.0003912	1.25985
ENSMUSG00000032397	Tipin	timeless interacting protein	10.2863	10.1637	10.2386	10.6604	10.5697	10.461	10.2295	10.5637	0.334153	0.00010449	0.00632555	1.26064
ENSMUSG00000041235	Chd7	chromodomain helicase DNA binding protein 7	12.0162	12.1284	12.1829	12.6606	12.3612	12.3086	12.1092	12.4435	0.334283	0.000938636	0.0330323	1.26075
ENSMUSG00000027715	Ccna2	cyclin A2	10.7855	10.9133	10.9271	11.2184	11.1414	11.2703	10.8753	11.21	0.334754	8.18e-06	0.000830887	1.26116
ENSMUSG00000020962	Gtf2a1	general transcription factor II A, 1	12.3896	12.3646	12.2168	12.7599	12.6644	12.5535	12.3236	12.6593	0.335619	2.17e-05	0.00183197	1.26192
ENSMUSG00000001228	Uhrf1	ubiquitin-like, containing PHD and RING finger domains, 1	10.2942	10.3231	10.2584	10.7659	10.5305	10.5886	10.2919	10.6283	0.336439	0.000131692	0.00750561	1.26264
ENSMUSG00000073427	Gm4924	predicted gene 4924	9.10512	8.9913	9.03062	9.49803	9.30594	9.3355	9.04234	9.37982	0.33748	0.0015046	0.0470452	1.26355
ENSMUSG00000059820	AU019823	expressed sequence AU019823	10.6833	10.9381	10.8972	11.3117	11.1448	11.0788	10.8395	11.1784	0.338895	0.000750551	0.0281967	1.26479
ENSMUSG00000045854	Lyrm2	LYR motif containing 2	9.50054	9.55939	9.32357	9.82077	9.77845	9.80392	9.46117	9.80104	0.339876	0.000662449	0.0256569	1.26565
ENSMUSG00000023015	Racgap1	Rac GTPase-activating protein 1	11.0811	11.014	10.8789	11.4063	11.3176	11.2703	10.9914	11.3314	0.340051	2.66e-05	0.00212062	1.2658
ENSMUSG00000025001	Hells	helicase, lymphoid specific	9.93781	9.91401	9.91888	10.4025	10.1798	10.209	9.92357	10.2638	0.340197	0.000191827	0.0101108	1.26593
ENSMUSG00000019942	Cdk1	cyclin-dependent kinase 1	9.56985	9.65571	9.65421	10.02	9.84717	10.0357	9.62659	9.96763	0.341043	0.000277006	0.0133737	1.26667
ENSMUSG00000039994	Timeless	timeless circadian clock 1	9.20408	9.11263	9.15549	9.59516	9.50408	9.39723	9.1574	9.49883	0.341426	0.000817082	0.0299635	1.26701
ENSMUSG00000048402	Gli2	GLI-Kruppel family member GLI2	9.16704	9.36753	9.17645	9.61937	9.5168	9.60392	9.237	9.58003	0.343025	0.00109058	0.0373301	1.26841
ENSMUSG00000022940	Pigp	phosphatidylinositol glycan anchor biosynthesis, class P	9.46342	9.43307	9.38488	9.80136	9.73014	9.78318	9.42712	9.77156	0.34444	6.29e-05	0.00418092	1.26966
ENSMUSG00000040681	Hmgn1	high mobility group nucleosomal binding domain 1	13.0924	13.2401	13.2361	13.554	13.4489	13.6005	13.1896	13.5345	0.344878	5.34e-07	8.96e-05	1.27004
ENSMUSG00000007041	Clic1	chloride intracellular channel 1	9.74441	9.96324	9.7858	10.1913	10.131	10.2078	9.83115	10.1767	0.345596	0.000228543	0.0115261	1.27068
ENSMUSG00000015668	Pdzd11	PDZ domain containing 11	10.2155	10.1138	10.1566	10.4655	10.5848	10.474	10.1619	10.5081	0.346197	9.87e-06	0.000982658	1.27121
ENSMUSG00000002996	Hbp1	high mobility group box transcription factor 1	10.7172	10.9659	11.0527	11.3406	11.2721	11.1655	10.9119	11.2594	0.347468	0.00092632	0.0326973	1.27233
ENSMUSG00000074415	2610203C20Rik	RIKEN cDNA 2610203C20 gene	11.7044	11.7768	11.9377	12.0162	12.1702	12.2751	11.8063	12.1538	0.347511	0.000195481	0.0102418	1.27236
ENSMUSG00000024593	Megf10	multiple EGF-like-domains 10	10.6109	10.4656	10.6316	10.9817	10.9702	10.8038	10.5694	10.9186	0.349231	6.58e-05	0.00432422	1.27388
ENSMUSG00000027469	Tpx2	TPX2, microtubule-associated	10.5424	10.5123	10.5625	11.0977	10.7064	10.8622	10.5391	10.8887	0.349661	0.000950865	0.0333288	1.27426
ENSMUSG00000004891	Nes	nestin	12.636	12.6452	12.8235	13.1133	12.9834	13.0584	12.7015	13.0517	0.350201	2.03e-06	0.000274072	1.27474
ENSMUSG00000033031	C330027C09Rik	RIKEN cDNA C330027C09 gene	9.44211	9.68536	9.64254	9.96439	9.86716	9.9912	9.59	9.94092	0.350916	0.00063559	0.0248917	1.27537
ENSMUSG00000015937	H2afy	H2A histone family, member Y	12.4578	12.5613	12.6504	12.9538	12.855	12.9152	12.5565	12.908	0.351526	2.95e-07	5.33e-05	1.27591
ENSMUSG00000026605	Cenpf	centromere protein F	11.3192	11.2982	11.3671	11.8046	11.6765	11.5583	11.3282	11.6798	0.351623	1.06e-05	0.00103022	1.276
ENSMUSG00000026355	Mcm6	minichromosome maintenance complex component 6	11.5679	11.5875	11.4493	12.0422	11.8631	11.7586	11.5349	11.888	0.353097	7.57e-05	0.00486406	1.2773
ENSMUSG00000071547	Nt5dc2	5-nucleotidase domain containing 2	10.7647	10.8873	10.7895	11.0977	11.0856	11.3185	10.8138	11.1672	0.353407	7.42e-05	0.00478763	1.27757
ENSMUSG00000030254	Rad18	RAD18 E3 ubiquitin protein ligase	9.1201	9.21328	9.03572	9.49199	9.4934	9.44516	9.12304	9.47685	0.353816	0.000401398	0.0177644	1.27794
ENSMUSG00000019961	Tmpo	thymopoietin	12.0911	12.2851	12.2249	12.5489	12.4145	12.7004	12.2003	12.5546	0.354227	8.87e-05	0.00552361	1.2783
ENSMUSG00000027699	Ect2	ect2 oncogene	9.62132	9.80721	9.76135	10.0573	9.99077	10.2101	9.72996	10.0861	0.356095	0.000442333	0.0191884	1.27996
ENSMUSG00000029414	Kntc1	kinetochore associated 1	9.35358	9.18128	9.17876	9.68791	9.44988	9.64882	9.23787	9.59554	0.357664	0.00141098	0.0449194	1.28135
ENSMUSG00000053399	Adamts18	a disintegrin-like and metallopeptidase (reprolysin type) with thrombospondin type 1 motif, 18	10.503	10.4723	10.5166	10.8982	10.9398	10.7284	10.4973	10.8555	0.358164	1.31e-05	0.00118178	1.28179
ENSMUSG00000039985	Fam60a	family with sequence similarity 60, member A	10.2716	10.2555	10.3297	10.5772	10.6478	10.712	10.2856	10.6457	0.360071	1.82e-06	0.00025144	1.28349
ENSMUSG00000004035	Gstm7	glutathione S-transferase, mu 7	9.39113	9.14618	9.18796	9.51203	9.64392	9.65536	9.24176	9.60377	0.362012	0.00105383	0.0363212	1.28522
ENSMUSG00000046573	Lyrm4	LYR motif containing 4	9.47045	9.52337	9.59144	9.91859	9.99229	9.76366	9.52842	9.89151	0.363089	0.000286235	0.0136537	1.28618
ENSMUSG00000037376	Trmt6	tRNA methyltransferase 6	10.2809	10.1961	10.2061	10.6853	10.7017	10.3883	10.2277	10.5918	0.364051	0.00045129	0.0195527	1.28704
ENSMUSG00000078546	Zfp995	zinc finger protein 995	8.94938	8.8846	8.92175	9.33887	9.37738	9.13502	8.91858	9.28375	0.365177	0.00118329	0.039538	1.28804
ENSMUSG00000025937	Lactb2	lactamase, beta 2	8.91886	8.67403	8.80099	9.11871	9.1433	9.22782	8.79796	9.16328	0.365318	0.00156917	0.0485016	1.28817
ENSMUSG00000026227	2810459M11Rik	RIKEN cDNA 2810459M11 gene	10.6548	10.4609	10.5572	11.0263	10.8672	10.8798	10.5576	10.9244	0.366827	2.24e-05	0.00187456	1.28951
ENSMUSG00000027641	Rbl1	retinoblastoma-like 1 (p107)	9.45635	9.51606	9.43791	9.77838	9.76785	9.96514	9.47011	9.83712	0.367017	0.000171747	0.00931872	1.28968
ENSMUSG00000041729	Coro2b	coronin, actin binding protein, 2B	12.7234	12.7093	12.5954	13.1814	13.1395	12.8139	12.6761	13.0449	0.368869	0.000205767	0.0107008	1.29134
ENSMUSG00000075040	Zfp408	zinc finger protein 408	9.86673	9.76772	9.64922	10.239	10.1269	10.0244	9.76122	10.1301	0.368879	0.00029691	0.0139879	1.29135
ENSMUSG00000055782	Abcd2	ATP-binding cassette, sub-family D (ALD), member 2	10.2472	10.2456	10.2886	10.7483	10.6507	10.4978	10.2605	10.6323	0.371802	2.82e-05	0.00221094	1.29397
ENSMUSG00000049969	Plekhf2	pleckstrin homology domain containing, family F (with FYVE domain) member 2	10.1802	10.2278	10.2151	10.68	10.5979	10.4759	10.2077	10.5846	0.376862	6.03e-06	0.000652395	1.29851
ENSMUSG00000061143	Maml3	mastermind like 3 (Drosophila)	9.81241	9.86592	9.90917	10.2498	10.201	10.2677	9.8625	10.2395	0.376993	1.38e-06	0.000200437	1.29863
ENSMUSG00000001517	Foxm1	forkhead box M1	9.40833	9.3957	9.54922	9.84625	9.77669	9.86439	9.45108	9.82911	0.378029	5.04e-05	0.00352448	1.29956
ENSMUSG00000021318	Gli3	GLI-Kruppel family member GLI3	10.6193	10.7111	10.6341	11.2498	10.9794	10.8721	10.6549	11.0337	0.37889	0.000370458	0.0167116	1.30034
ENSMUSG00000052133	Sema5b	sema domain, seven thrombospondin repeats (type 1 and type 1-like), transmembrane domain (TM) and short cytoplasmic domain, (semaphorin) 5B	10.3826	10.286	10.3958	10.8557	10.767	10.5809	10.3548	10.7345	0.379745	5.88e-05	0.00398468	1.30111
ENSMUSG00000003779	Kif20a	kinesin family member 20A	9.32283	9.20649	9.03827	9.60638	9.5481	9.55932	9.18919	9.57127	0.382073	0.000485226	0.0204772	1.30321
ENSMUSG00000016256	Ctsz	cathepsin Z	10.2729	10.5151	10.55	10.7567	10.7652	10.9624	10.446	10.8281	0.382126	0.000319009	0.014732	1.30326
ENSMUSG00000012443	Kif11	kinesin family member 11	10.1744	10.3115	10.2419	10.6985	10.487	10.6931	10.2426	10.6262	0.383576	2.65e-05	0.00212062	1.30457
ENSMUSG00000020493	Prr11	proline rich 11	9.06541	9.20875	8.97854	9.52392	9.36806	9.5133	9.08423	9.46842	0.38419	0.000605259	0.0238907	1.30513
ENSMUSG00000030802	Bckdk	branched chain ketoacid dehydrogenase kinase	10.1053	10.3664	10.2918	10.6729	10.7073	10.5408	10.2545	10.6403	0.385797	9.21e-05	0.00570739	1.30658
ENSMUSG00000061898	Rbak	RB-associated KRAB zinc finger	10.0703	9.83392	10.0151	10.3014	10.3576	10.4194	9.97309	10.3594	0.386356	4.2e-05	0.00303386	1.30709
ENSMUSG00000022881	Rfc4	replication factor C (activator 1) 4	8.81954	8.9566	8.91899	9.22936	9.25879	9.36968	8.89837	9.28594	0.387568	0.000276491	0.0133673	1.30819
ENSMUSG00000026646	Suv39h2	suppressor of variegation 3-9 homolog 2 (Drosophila)	9.30981	9.44274	9.25517	9.85255	9.77845	9.54179	9.33591	9.72426	0.388354	0.00106134	0.0365432	1.3089
ENSMUSG00000032218	Ccnb2	cyclin B2	8.83415	8.73199	8.70169	9.23178	9.15147	9.06066	8.75594	9.14797	0.392027	0.000427217	0.0186248	1.31224
ENSMUSG00000054021	Sirt5	sirtuin 5	8.95942	8.82666	8.84238	9.25336	9.36806	9.1833	8.87615	9.26824	0.392086	0.000357477	0.0162305	1.31229
ENSMUSG00000036835	Psenen	presenilin enhancer gamma secretase subunit	9.53001	9.33049	9.61551	9.99604	9.79594	9.86298	9.492	9.88499	0.392982	0.000544037	0.0221808	1.3131
ENSMUSG00000029790	Cep41	centrosomal protein 41	9.47045	9.7876	9.73804	10.0628	10.0734	10.0395	9.66537	10.0585	0.393179	0.000310881	0.0144518	1.31328
ENSMUSG00000003038	Hmgn2	high mobility group nucleosomal binding domain 2	11.7128	11.7444	11.5818	12.1353	11.9927	12.0975	11.6796	12.0752	0.395534	6.61e-08	1.46e-05	1.31543
ENSMUSG00000029086	Prom1	prominin 1	10.3701	10.7506	10.4369	11.0422	10.7969	10.9094	10.5192	10.9162	0.396972	0.00121354	0.0403184	1.31674
ENSMUSG00000021550	2210016F16Rik	RIKEN cDNA 2210016F16 gene	9.09302	9.23349	9.03572	9.65405	9.43209	9.46947	9.12074	9.51854	0.397794	0.000494794	0.0207453	1.31749
ENSMUSG00000023022	Lima1	LIM domain and actin binding 1	10.7445	10.9958	10.9216	11.192	11.2147	11.4511	10.8873	11.286	0.398658	0.000114019	0.00673929	1.31828
ENSMUSG00000058056	Palld	palladin, cytoskeletal associated protein	10.3814	10.3876	10.4388	10.886	10.8828	10.6397	10.4026	10.8028	0.400233	1.23e-05	0.00112813	1.31972
ENSMUSG00000030064	Frmd4b	FERM domain containing 4B	12.3289	12.5533	12.494	12.9745	12.9206	12.6833	12.4587	12.8595	0.400738	2.74e-05	0.00216456	1.32018
ENSMUSG00000029814	Igf2bp3	insulin-like growth factor 2 mRNA binding protein 3	10.5809	10.4085	10.7055	11.0587	10.9946	10.8494	10.565	10.9676	0.402615	9.68e-05	0.00595485	1.3219
ENSMUSG00000026187	Xrcc5	X-ray repair complementing defective repair in Chinese hamster cells 5	9.63599	9.70639	9.58274	9.94536	10.1046	10.0874	9.64171	10.0458	0.404074	1e-05	0.000993039	1.32324
ENSMUSG00000019988	Nedd1	neural precursor cell expressed, developmentally down-regulated gene 1	9.07775	9.4076	9.30677	9.71928	9.57468	9.71444	9.26404	9.66947	0.405427	0.000735662	0.0278463	1.32448
ENSMUSG00000033952	Aspm	asp (abnormal spindle)-like, microcephaly associated (Drosophila)	10.2057	10.2773	10.266	10.7063	10.5798	10.6803	10.2497	10.6555	0.405816	6.81e-08	1.49e-05	1.32484
ENSMUSG00000049881	2810025M15Rik	RIKEN cDNA 2810025M15 gene	9.52101	9.30525	9.3152	9.7466	9.70814	9.91292	9.38048	9.78922	0.408734	0.000212457	0.0109512	1.32752
ENSMUSG00000002055	Spag5	sperm associated antigen 5	9.22918	9.3116	9.18106	9.84782	9.60079	9.50246	9.24061	9.65036	0.409745	0.000669266	0.0257581	1.32845
ENSMUSG00000029730	Mcm7	minichromosome maintenance complex component 7	11.3379	11.4016	11.4076	11.9175	11.717	11.7533	11.3823	11.7959	0.413573	3.56e-08	8.66e-06	1.33198
ENSMUSG00000031431	Tsc22d3	TSC22 domain family, member 3	10.664	10.6313	10.6017	10.9968	11.0785	11.0636	10.6324	11.0463	0.413904	2.36e-10	1.08e-07	1.33229
ENSMUSG00000039623	Ap5z1	adaptor-related protein complex 5, zeta 1 subunit	9.13494	9.1319	9.10537	9.45521	9.7536	9.4166	9.12407	9.5418	0.417734	0.000555572	0.0224347	1.33583
ENSMUSG00000042851	Zc3h6	zinc finger CCCH type containing 6	10.2929	10.4095	10.3575	10.9328	10.8796	10.5078	10.3533	10.7734	0.420077	0.000392701	0.0174861	1.338
ENSMUSG00000020032	Nuak1	NUAK family, SNF1-like kinase, 1	13.4754	13.1715	13.2375	13.8843	13.7861	13.4758	13.2948	13.7154	0.420581	0.000300297	0.0140616	1.33847
ENSMUSG00000027985	Lef1	lymphoid enhancer binding factor 1	9.83983	9.82655	9.66743	10.2758	10.2689	10.0519	9.77794	10.1989	0.420944	4.43e-05	0.00315308	1.3388
ENSMUSG00000010505	Myt1	myelin transcription factor 1	11.3276	11.2328	11.2218	11.7167	11.6435	11.6919	11.2607	11.684	0.423283	1.19e-11	7.34e-09	1.34098
ENSMUSG00000027966	Col11a1	collagen, type XI, alpha 1	11.7648	11.6351	11.6424	12.2652	12.2873	11.7601	11.6808	12.1042	0.423473	0.000920161	0.0325783	1.34115
ENSMUSG00000039328	Rnf122	ring finger protein 122	10.0779	9.92647	10.115	10.7158	10.4277	10.2473	10.0398	10.4636	0.423817	0.000948995	0.0332965	1.34147
ENSMUSG00000059183	Mtfmt	mitochondrial methionyl-tRNA formyltransferase	9.3485	9.05071	8.97056	9.51004	9.5908	9.54355	9.12326	9.54813	0.424876	0.000872816	0.0315068	1.34246
ENSMUSG00000022945	Chaf1b	chromatin assembly factor 1, subunit B (p60)	8.9257	8.72883	8.87408	9.4217	9.07903	9.30258	8.84287	9.26777	0.424902	0.00104556	0.0361775	1.34248
ENSMUSG00000041498	Kif14	kinesin family member 14	8.28308	8.18607	8.12006	8.68261	8.57455	8.61083	8.1964	8.62266	0.426257	0.000675417	0.0259584	1.34374
ENSMUSG00000031822	Gse1	genetic suppressor element 1, coiled-coil protein	12.6585	12.3104	12.3942	13.0114	12.9829	12.6489	12.4544	12.8811	0.4267	0.000393115	0.0174861	1.34416
ENSMUSG00000007039	Ddah2	dimethylarginine dimethylaminohydrolase 2	12.2364	12.0969	11.9991	12.7502	12.5992	12.2682	12.1108	12.5392	0.428376	0.0003372	0.0154904	1.34572
ENSMUSG00000028873	Cdca8	cell division cycle associated 8	9.08998	9.08324	9.07345	9.65945	9.44545	9.43	9.08222	9.51163	0.42941	6.39e-05	0.0042351	1.34668
ENSMUSG00000016559	H3f3b	H3 histone, family 3B	14.7437	14.7111	14.6347	15.1108	15.2337	15.0343	14.6965	15.1263	0.429786	1.87e-10	8.96e-08	1.34703
ENSMUSG00000073647	Gm10557	predicted gene 10557	10.7123	10.8383	10.5757	11.3327	11.1165	10.9684	10.7087	11.1392	0.430459	0.000166353	0.00906818	1.34766
ENSMUSG00000032579	Hemk1	HemK methyltransferase family member 1	9.24019	8.8237	9.04081	9.53767	9.40043	9.4583	9.0349	9.46547	0.430566	0.00125863	0.0413848	1.34776
ENSMUSG00000032254	Kif23	kinesin family member 23	9.54341	9.28818	9.28549	9.75503	9.85886	9.79802	9.37236	9.80397	0.431608	7.2e-05	0.0046732	1.34874
ENSMUSG00000060572	Mfap2	microfibrillar-associated protein 2	10.0232	10.0302	9.99688	10.7002	10.2901	10.3556	10.0168	10.4486	0.431858	0.000251814	0.0124706	1.34897
ENSMUSG00000020423	Btg2	B cell translocation gene 2, anti-proliferative	9.58505	9.83245	9.86252	10.3185	10.12	10.1372	9.76001	10.1919	0.431909	0.000118436	0.00692488	1.34902
ENSMUSG00000031004	Mki67	antigen identified by monoclonal antibody Ki 67	12.3157	12.408	12.3969	12.9082	12.7001	12.8191	12.3735	12.8092	0.435656	8.43e-10	3.25e-07	1.35253
ENSMUSG00000046591	Ticrr	TOPBP1-interacting checkpoint and replication regulator	8.5542	8.57545	8.62584	9.095	8.9286	9.04083	8.58516	9.02148	0.436313	0.000104223	0.0063203	1.35314
ENSMUSG00000037984	Neurod6	neurogenic differentiation 6	14.6538	14.2659	14.2794	14.9842	14.9614	14.5679	14.3997	14.8379	0.438151	0.00100631	0.0349924	1.35487
ENSMUSG00000026655	Fam107b	family with sequence similarity 107, member B	11.7446	11.8335	11.8176	12.2414	12.2377	12.2347	11.7985	12.2379	0.439398	1.51e-16	1.96e-13	1.35604
ENSMUSG00000032565	Nudt16	nudix (nucleoside diphosphate linked moiety X)-type motif 16	9.26737	9.20875	9.29191	9.55709	9.88034	9.65209	9.25601	9.6965	0.440494	0.000120836	0.00701231	1.35707
ENSMUSG00000036768	Kif15	kinesin family member 15	9.3485	9.4076	9.37282	9.9035	9.77492	9.7742	9.37631	9.81754	0.441232	1.17e-06	0.000175389	1.35776
ENSMUSG00000066026	Dhrs3	dehydrogenase/reductase (SDR family) member 3	8.75955	8.59986	8.84529	9.18011	9.10733	9.24309	8.7349	9.17684	0.44194	0.000187298	0.00990513	1.35843
ENSMUSG00000028797	Tmem234	transmembrane protein 234	10.5568	10.9021	10.5766	10.9903	11.3309	11.0438	10.6785	11.1217	0.443166	0.000621899	0.02441	1.35958
ENSMUSG00000041219	Arhgap11a	Rho GTPase activating protein 11A	9.93103	9.98326	9.79937	10.5041	10.2283	10.3128	9.90456	10.3484	0.443839	2.24e-05	0.00187527	1.36022
ENSMUSG00000007080	Pole	polymerase (DNA directed), epsilon	9.94119	9.64234	9.46655	10.1625	10.1811	10.0382	9.68336	10.1273	0.443919	0.00105385	0.0363212	1.36029
ENSMUSG00000071654	Uqcc3	ubiquinol-cytochrome c reductase complex assembly factor 3	8.89466	8.53622	8.75529	9.20741	9.09608	9.22343	8.72872	9.17564	0.446913	0.000650923	0.025316	1.36312
ENSMUSG00000040084	Bub1b	BUB1B, mitotic checkpoint serine/threonine kinase	9.60223	9.6457	9.49092	10.2111	9.83199	10.037	9.57962	10.0267	0.447065	0.000158028	0.00868191	1.36326
ENSMUSG00000038225	Primpol	primase and polymerase (DNA-directed)	8.78234	9.08818	8.96522	9.44064	9.53566	9.2035	8.94524	9.39327	0.448023	0.00112488	0.0382798	1.36417
ENSMUSG00000020644	Id2	inhibitor of DNA binding 2	12.78	12.781	12.7789	13.216	13.1647	13.3072	12.78	13.2293	0.449329	1.03e-15	1.29e-12	1.3654
ENSMUSG00000006728	Cdk4	cyclin-dependent kinase 4	12.6541	12.6143	12.5275	13.0845	12.9664	13.0967	12.5986	13.0492	0.450587	2.13e-12	1.56e-09	1.3666
ENSMUSG00000031119	Gpc4	glypican 4	9.73081	10.139	10.0709	10.5347	10.4978	10.2613	9.98021	10.4313	0.451053	0.000744058	0.0279828	1.36704
ENSMUSG00000053414	Hunk	hormonally upregulated Neu-associated kinase	12.4003	11.9125	12.148	12.7498	12.6515	12.4135	12.1536	12.6049	0.45132	0.000643903	0.025133	1.36729
ENSMUSG00000044285	Gm1821	predicted gene 1821	11.9627	12.221	12.1795	12.6941	12.4	12.6247	12.1211	12.5729	0.451867	7.5e-06	0.000775158	1.36781
ENSMUSG00000022816	Fstl1	follistatin-like 1	12.535	12.6703	12.4892	13.0324	12.9448	13.0797	12.5648	13.019	0.454119	1.68e-10	8.43e-08	1.36995
ENSMUSG00000054723	Vmac	vimentin-type intermediate filament associated coiled-coil protein	9.80501	9.48456	9.35046	9.9673	10.1502	9.88817	9.54668	10.0019	0.455213	0.00136931	0.0439077	1.37099
ENSMUSG00000027239	Mdk	midkine	10.5245	10.5849	10.4047	10.9882	10.9801	10.9142	10.5047	10.9609	0.456154	4.53e-09	1.42e-06	1.37188
ENSMUSG00000023963	Cyp39a1	cytochrome P450, family 39, subfamily a, polypeptide 1	8.83415	8.89027	8.62922	9.12913	9.30105	9.29632	8.78455	9.24216	0.457618	0.000206962	0.0107152	1.37327
ENSMUSG00000021707	Dhfr	dihydrofolate reductase	9.44211	9.30737	9.12707	9.88671	9.68204	9.69712	9.29218	9.75529	0.463111	0.000123627	0.00712704	1.37851
ENSMUSG00000045751	Mms22l	MMS22-like, DNA repair protein	8.76719	8.83844	8.87123	9.31397	9.22045	9.3355	8.82562	9.28997	0.464356	7.3e-06	0.000756662	1.3797
ENSMUSG00000050312	Nsun3	NOL1/NOP2/Sun domain family member 3	9.87028	9.89722	9.54385	10.4344	10.2677	10.0041	9.77045	10.2354	0.464917	0.00116873	0.0391114	1.38024
ENSMUSG00000039194	Rlbp1	retinaldehyde binding protein 1	10.9046	10.8558	11.0546	11.3383	11.3658	11.5212	10.9383	11.4085	0.47017	7.26e-08	1.56e-05	1.38527
ENSMUSG00000071226	Cecr2	CECR2, histone acetyl-lysine reader	10.02	9.78608	9.77057	10.4079	10.3982	10.1843	9.85888	10.3301	0.471252	2.06e-05	0.0017509	1.38631
ENSMUSG00000017146	Brca1	breast cancer 1, early onset	9.1201	8.99919	8.89109	9.60825	9.5189	9.29841	9.00346	9.47519	0.471728	0.000173438	0.00939594	1.38677
ENSMUSG00000074865	Zfp934	zinc finger protein 934	8.30947	8.20438	8.10556	8.83673	8.52087	8.67976	8.20647	8.67912	0.472647	0.000845698	0.030735	1.38765
ENSMUSG00000011179	Odc1	ornithine decarboxylase, structural 1	12.1949	11.9987	11.9879	12.6446	12.5718	12.3866	12.0605	12.5343	0.473792	2.54e-07	4.64e-05	1.38875
ENSMUSG00000022489	Pde1b	phosphodiesterase 1B, Ca2+-calmodulin dependent	11.4465	11.3588	11.5756	11.8212	12.0305	11.9538	11.4603	11.9352	0.474874	4.5e-08	1.04e-05	1.3898
ENSMUSG00000047534	Mis18bp1	MIS18 binding protein 1	8.9257	9.06331	9.03317	9.58573	9.42536	9.44139	9.00739	9.48416	0.476769	5.91e-06	0.000641877	1.39162
ENSMUSG00000041920	Slc16a6	solute carrier family 16 (monocarboxylic acid transporters), member 6	9.35105	9.49203	9.37282	9.93945	9.92712	9.78318	9.4053	9.88325	0.477951	9.32e-07	0.000144611	1.39276
ENSMUSG00000054196	Cthrc1	collagen triple helix repeat containing 1	7.92866	7.89612	7.9192	8.3321	8.3749	8.47705	7.91466	8.39468	0.48002	0.000284569	0.0136521	1.39476
ENSMUSG00000038393	Txnip	thioredoxin interacting protein	11.4316	11.749	11.5216	11.8151	12.1448	12.1834	11.5674	12.0478	0.480371	5.97e-05	0.00403984	1.3951
ENSMUSG00000029213	Commd8	COMM domain containing 8	11.0328	11.377	10.8732	11.5561	11.5844	11.5949	11.0944	11.5785	0.484114	0.000140288	0.00786757	1.39873
ENSMUSG00000102336	Gm37233	predicted gene, 37233	9.13198	9.3857	9.08088	9.74151	9.7536	9.55583	9.19952	9.68365	0.484127	9.93e-05	0.00608359	1.39874
ENSMUSG00000020808	Pimreg	PICALM interacting mitotic regulator	8.51845	8.77245	8.69202	9.18761	9.14875	9.09952	8.66097	9.14529	0.484319	4.35e-05	0.0031178	1.39893
ENSMUSG00000017716	Birc5	baculoviral IAP repeat-containing 5	8.4584	8.60677	8.28352	8.93796	8.85709	9.00802	8.44956	8.93436	0.484794	0.000312774	0.0145206	1.39939
ENSMUSG00000071793	2610005L07Rik	RIKEN cDNA 2610005L07 gene	11.7451	11.7259	11.4508	12.3955	12.0684	11.9183	11.6406	12.1274	0.48685	0.000168338	0.00916212	1.40138
ENSMUSG00000035413	Tmem98	transmembrane protein 98	8.78986	8.79981	8.84529	9.27463	9.22045	9.40113	8.81165	9.29874	0.487084	4.87e-06	0.000547395	1.40161
ENSMUSG00000060257	Scrt2	scratch family zinc finger 2	11.1831	10.9195	11.1424	11.6559	11.5005	11.5509	11.0817	11.5691	0.487404	1.13e-07	2.24e-05	1.40192
ENSMUSG00000111063	AC125374.1	---	8.83051	9.1102	8.89109	9.17006	9.56247	9.56454	8.94393	9.43236	0.488424	0.000923209	0.0326355	1.40291
ENSMUSG00000071796	6820431F20Rik	RIKEN cDNA 6820431F20 gene	12.0321	12.0069	11.7403	12.6377	12.3348	12.2722	11.9264	12.4149	0.488474	2.84e-05	0.00222025	1.40296
ENSMUSG00000026238	Ptma	prothymosin alpha	15.0937	15.379	15.3752	15.9071	15.5177	15.8907	15.2826	15.7719	0.489214	2.71e-05	0.0021522	1.40368
ENSMUSG00000020728	Cep112	centrosomal protein 112	8.77857	9.1271	8.96254	9.38957	9.46088	9.49338	8.95607	9.44794	0.491874	6.88e-05	0.00447356	1.40627
ENSMUSG00000098178	Gm42418	predicted gene, 42418	10.2376	10.3115	10.2207	10.7227	10.8631	10.6626	10.2566	10.7495	0.492832	5.21e-09	1.56e-06	1.4072
ENSMUSG00000026196	Bard1	BRCA1 associated RING domain 1	8.2562	7.96219	8.06118	8.63589	8.3888	8.73633	8.09319	8.58701	0.493811	0.00150079	0.0470452	1.40816
ENSMUSG00000016386	Mpped2	metallophosphoesterase domain containing 2	11.7207	11.6406	11.8382	12.3217	12.062	12.3008	11.7331	12.2282	0.495007	7.7e-08	1.65e-05	1.40933
ENSMUSG00000024989	Cep55	centrosomal protein 55	8.33024	8.26672	7.9681	8.78167	8.67626	8.59392	8.18835	8.68395	0.495598	0.000953362	0.0333757	1.40991
ENSMUSG00000044783	Hjurp	Holliday junction recognition protein	11.0153	10.7023	10.6316	11.3123	11.2475	11.2767	10.7831	11.2788	0.495771	6.36e-06	0.000683632	1.41007
ENSMUSG00000041840	Haus1	HAUS augmin-like complex, subunit 1	8.4584	8.4117	8.49478	8.91407	8.96307	8.98745	8.45496	8.95486	0.4999	6.55e-06	0.000694068	1.41412
ENSMUSG00000024070	Prkd3	protein kinase D3	11.4881	12.0914	11.6784	12.1876	12.1974	12.3732	11.7526	12.2528	0.500125	0.000664889	0.0257218	1.41434
ENSMUSG00000020659	Cbll1	Casitas B-lineage lymphoma-like 1	10.8309	10.5324	10.4908	10.9409	11.0313	11.3858	10.618	11.1193	0.501305	0.000285	0.0136521	1.41549
ENSMUSG00000027655	Dhx35	DEAH (Asp-Glu-Ala-His) box polypeptide 35	10.0311	9.75846	10.1041	10.4624	10.5554	10.3834	9.96455	10.4671	0.502525	1.01e-05	0.000993039	1.41669
ENSMUSG00000091952	Gm17709	predicted gene, 17709	7.79311	7.75415	7.74933	8.19008	8.29843	8.32139	7.76553	8.26997	0.504436	0.000239144	0.0119235	1.41857
ENSMUSG00000023232	Serinc2	serine incorporator 2	9.19561	9.26	9.2983	9.74829	9.6858	9.83878	9.2513	9.75762	0.506319	9.72e-08	1.99e-05	1.42042
ENSMUSG00000034875	Nudt19	nudix (nucleoside diphosphate linked moiety X)-type motif 19	10.1143	10.5717	10.5166	10.9476	10.8902	10.8881	10.4009	10.9086	0.507725	5.79e-05	0.00394162	1.42181
ENSMUSG00000052397	Ezr	ezrin	12.3456	12.3941	12.3633	12.9686	12.5412	13.1242	12.3677	12.878	0.510351	4.27e-05	0.00307643	1.4244
ENSMUSG00000026779	Mastl	microtubule associated serine/threonine kinase-like	8.59768	8.58596	8.51686	9.14718	9.00277	9.08265	8.56683	9.07753	0.510698	3.81e-06	0.000454714	1.42474
ENSMUSG00000044813	Shb	src homology 2 domain-containing transforming protein B	10.7761	10.4864	10.7222	11.36	11.0976	11.0629	10.6616	11.1735	0.511971	7.29e-06	0.000756662	1.426
ENSMUSG00000026728	Vim	vimentin	13.2995	13.4016	13.3479	13.9688	13.9317	13.6872	13.3497	13.8626	0.512925	6.39e-10	2.54e-07	1.42694
ENSMUSG00000066613	Zfp932	zinc finger protein 932	9.69122	9.93198	9.95167	10.1056	10.5242	10.4887	9.85829	10.3728	0.514561	0.000128566	0.00736334	1.42856
ENSMUSG00000037474	Dtl	denticleless E3 ubiquitin protein ligase	9.6443	9.60836	9.46087	10.3434	10.1255	9.78914	9.57118	10.086	0.514825	0.000331634	0.0152748	1.42882
ENSMUSG00000046169	Adamts6	a disintegrin-like and metallopeptidase (reprolysin type) with thrombospondin type 1 motif, 6	9.21529	8.92658	8.85399	9.56478	9.56043	9.4166	8.99862	9.51394	0.515319	7.35e-05	0.00476333	1.42931
ENSMUSG00000027831	Veph1	ventricular zone expressed PH domain-containing 1	10.6257	10.5068	10.6541	11.4945	11.0742	10.7741	10.5955	11.1143	0.518741	0.000702116	0.0268224	1.4327
ENSMUSG00000052957	Gas1	growth arrest specific 1	10.7599	10.2784	10.2397	11.077	10.8877	10.87	10.426	10.9449	0.518884	0.000506879	0.0210007	1.43285
ENSMUSG00000053560	Ier2	immediate early response 2	8.91886	8.67074	8.61565	9.46757	9.24866	9.05078	8.73508	9.25567	0.520592	0.000526262	0.0216249	1.43454
ENSMUSG00000028068	Iqgap3	IQ motif containing GTPase activating protein 3	8.36588	8.40775	8.31746	9.087	8.86705	8.70517	8.3637	8.88641	0.522712	0.000193606	0.0101893	1.43665
ENSMUSG00000070808	Bicra	BRD4 interacting chromatin remodeling complex associated protein	10.3726	10.7761	10.6706	10.75	11.3327	11.305	10.6065	11.1292	0.522757	0.00108145	0.0371264	1.4367
ENSMUSG00000040204	Pclaf	PCNA clamp associated factor	9.2484	9.34501	9.3443	9.85725	9.70444	9.94661	9.31257	9.8361	0.523535	3.62e-07	6.25e-05	1.43747
ENSMUSG00000037725	Ckap2	cytoskeleton associated protein 2	9.39113	9.47516	9.4224	10.083	9.98468	9.80097	9.42956	9.95622	0.526654	5.6e-07	9.3e-05	1.44058
ENSMUSG00000022203	Efs	embryonal Fyn-associated substrate	10.3563	10.1812	10.1787	10.7891	10.7977	10.7112	10.2387	10.766	0.527307	2.26e-10	1.04e-07	1.44124
ENSMUSG00000033083	Tbc1d4	TBC1 domain family, member 4	10.8606	10.5288	10.5931	11.3998	11.2501	10.9176	10.6608	11.1892	0.528341	0.00011854	0.00692488	1.44227
ENSMUSG00000029177	Cenpa	centromere protein A	8.99562	8.84721	9.03827	9.61752	9.39814	9.45269	8.96037	9.48945	0.529085	3.8e-06	0.000454714	1.44301
ENSMUSG00000035683	Melk	maternal embryonic leucine zipper kinase	8.28308	8.26235	8.40687	8.71754	8.9937	8.83461	8.31744	8.84862	0.531181	6.01e-05	0.00405704	1.44511
ENSMUSG00000025525	Apool	apolipoprotein O-like	8.17816	8.19982	7.92472	8.64681	8.59067	8.66364	8.1009	8.63371	0.532804	0.000109108	0.00653736	1.44674
ENSMUSG00000028076	Cd1d1	CD1d1 antigen	8.95274	8.90993	8.65931	9.35004	9.37273	9.40113	8.84066	9.37463	0.533972	6.38e-06	0.000683632	1.44791
ENSMUSG00000035944	Ttc38	tetratricopeptide repeat domain 38	8.68492	8.40775	8.57764	8.97885	9.09325	9.2035	8.55677	9.09187	0.535098	3.82e-05	0.00279641	1.44904
ENSMUSG00000035585	Tsen34	tRNA splicing endonuclease subunit 34	10.6609	10.5441	10.4116	11.3411	11.1678	10.7167	10.5389	11.0752	0.536344	0.000261271	0.012844	1.45029
ENSMUSG00000041075	Fzd7	frizzled class receptor 7	11.4713	11.2328	11.2229	12.045	12.0078	11.4846	11.309	11.8458	0.536788	0.000151345	0.00836719	1.45074
ENSMUSG00000090553	Snrpe	small nuclear ribonucleoprotein E	10.8436	10.7389	11.1179	11.4895	11.3404	11.4868	10.9001	11.4389	0.538789	1.22e-06	0.000181451	1.45275
ENSMUSG00000039168	Dap	death-associated protein	9.07159	9.16032	9.15079	9.67197	9.82859	9.49884	9.12757	9.66647	0.538898	3.81e-06	0.000454714	1.45286
ENSMUSG00000107092	Gm7993	predicted gene 7993	9.90184	9.74601	9.74585	10.4057	10.3278	10.2773	9.7979	10.3369	0.539043	1.09e-09	4.08e-07	1.45301
ENSMUSG00000041431	Ccnb1	cyclin B1	9.56985	9.72078	9.98505	10.4344	10.2088	10.2516	9.75856	10.2983	0.539716	3.27e-05	0.00246919	1.45369
ENSMUSG00000027454	Gins1	GINS complex subunit 1 (Psf1 homolog)	8.92911	8.48844	8.48735	9.2366	9.19694	9.09231	8.63496	9.17528	0.540321	0.000521141	0.0214396	1.4543
ENSMUSG00000051378	Kif18b	kinesin family member 18B	8.23433	8.07598	8.1439	8.83991	8.54175	8.70202	8.15141	8.69456	0.543154	8.33e-05	0.00528119	1.45715
ENSMUSG00000000901	Mmp11	matrix metallopeptidase 11	8.64817	8.67074	8.68878	9.02421	9.29859	9.31501	8.66923	9.2126	0.543375	1.08e-05	0.00103953	1.45738
ENSMUSG00000070526	Peg12	paternally expressed 12	7.90809	8.071	7.72425	8.52193	8.53344	8.2797	7.90111	8.44502	0.54391	0.000741813	0.0279283	1.45792
ENSMUSG00000031821	Gins2	GINS complex subunit 2 (Psf2 homolog)	9.32023	9.22679	8.99698	9.6249	9.7942	9.76214	9.18133	9.72708	0.545749	4.99e-06	0.000558433	1.45978
ENSMUSG00000027168	Pax6	paired box 6	10.1068	10.2676	10.3545	10.7948	10.8329	10.7438	10.2429	10.7905	0.547555	7.77e-10	3.06e-07	1.46161
ENSMUSG00000013415	Igf2bp1	insulin-like growth factor 2 mRNA binding protein 1	9.77692	10.1234	10.0734	10.3699	10.7528	10.5105	9.99123	10.5444	0.553179	3.52e-05	0.0026447	1.46732
ENSMUSG00000044934	Zfp367	zinc finger protein 367	8.78234	8.83844	8.72716	9.47167	9.33015	9.20795	8.78265	9.33659	0.553945	2e-06	0.000272074	1.46809
ENSMUSG00000067017	Gm3608	predicted gene 3608	10.7494	10.6049	10.6731	11.6446	11.0216	11.0262	10.6758	11.2308	0.555029	0.000287032	0.0136695	1.4692
ENSMUSG00000099966	2810402E24Rik	RIKEN cDNA 2810402E24 gene	8.41532	8.0509	8.38703	8.905	8.91586	8.69886	8.28442	8.83991	0.555491	0.000267435	0.0130737	1.46967
ENSMUSG00000039795	Zfand1	zinc finger, AN1-type domain 1	9.45399	9.18359	9.21522	9.80623	9.99229	9.73772	9.28427	9.84541	0.561148	3.54e-06	0.000431134	1.47544
ENSMUSG00000073530	Pappa2	pappalysin 2	9.90531	9.99515	9.898	10.9724	10.367	10.1454	9.93282	10.4949	0.562089	0.00130419	0.0422879	1.47641
ENSMUSG00000113529	AC159649.3	---	8.12567	8.59293	8.57413	9.12132	8.83695	9.03333	8.43091	8.9972	0.56629	0.000766341	0.0286977	1.48071
ENSMUSG00000029394	Cdk2ap1	CDK2 (cyclin-dependent kinase 2)-associated protein 1	11.1831	10.8206	10.9563	11.7193	11.5544	11.3912	10.9867	11.555	0.568297	1.88e-06	0.000257461	1.48277
ENSMUSG00000022033	Pbk	PDZ binding kinase	9.55669	9.20649	9.17645	9.97742	9.73014	9.93726	9.31321	9.88161	0.568398	3.2e-05	0.00243808	1.48288
ENSMUSG00000022034	Esco2	establishment of sister chromatid cohesion N-acetyltransferase 2	8.49105	8.38384	8.31746	9.06547	9.0237	8.81139	8.39745	8.96685	0.569405	1.14e-05	0.00106766	1.48391
ENSMUSG00000022358	Fbxo32	F-box protein 32	8.91543	9.01224	9.18106	9.39605	9.5294	9.91019	9.03624	9.61188	0.575637	0.000194191	0.0102048	1.49034
ENSMUSG00000046961	Gpr156	G protein-coupled receptor 156	8.10171	8.25358	7.81614	8.60637	8.57455	8.71772	8.05715	8.63288	0.575733	0.000285541	0.0136537	1.49043
ENSMUSG00000028702	Rad54l	RAD54 like (S. cerevisiae)	8.41532	8.89309	8.64601	9.14974	9.29614	9.23874	8.65147	9.22821	0.576732	0.000115655	0.00679033	1.49147
ENSMUSG00000070729	Gm12966	predicted gene 12966	8.67683	8.76321	8.60194	9.4778	9.34685	8.95603	8.68066	9.26023	0.579566	0.000169917	0.00923376	1.4944
ENSMUSG00000010461	Eya4	EYA transcriptional coactivator and phosphatase 4	8.93251	8.90154	8.85976	9.6359	9.53357	9.26675	8.89793	9.47874	0.580809	4.13e-06	0.000485279	1.49569
ENSMUSG00000112808	AC153546.1	---	8.20089	8.23589	8.19956	8.83036	8.68004	8.86875	8.21211	8.79305	0.580937	2.43e-06	0.000312714	1.49582
ENSMUSG00000073791	Efcab7	EF-hand calcium binding domain 7	8.06501	7.72907	7.87431	8.42803	8.31793	8.66688	7.88946	8.47095	0.581487	0.000405525	0.0179244	1.49639
ENSMUSG00000000223	Drp2	dystrophin related protein 2	11.0811	11.3131	10.9896	11.6884	11.3279	12.1401	11.1279	11.7188	0.590837	0.000480866	0.0204054	1.50612
ENSMUSG00000040771	Oard1	O-acyl-ADP-ribose deacylase 1	9.1871	9.04818	8.91345	9.60265	9.62839	9.69871	9.04958	9.64325	0.593672	5.46e-08	1.23e-05	1.50908
ENSMUSG00000018169	Mfng	MFNG O-fucosylpeptide 3-beta-N-acetylglucosaminyltransferase	8.46781	8.60332	8.53139	9.20495	9.05599	9.12328	8.53417	9.12807	0.593901	1.54e-07	2.91e-05	1.50932
ENSMUSG00000036339	Tmem260	transmembrane protein 260	9.24293	9.04055	9.18337	9.85097	9.64005	9.76214	9.15562	9.75106	0.59544	3.8e-08	9.13e-06	1.51093
ENSMUSG00000016028	Celsr1	cadherin, EGF LAG seven-pass G-type receptor 1	11.8911	12.0657	11.8856	12.7375	12.6553	12.2394	11.9475	12.5441	0.596603	1.31e-06	0.000191941	1.51215
ENSMUSG00000038119	Cdon	cell adhesion molecule-related/down-regulated by oncogenes	11.6671	11.2778	11.5735	12.2117	12.0386	12.0608	11.5061	12.1037	0.597568	4.87e-08	1.12e-05	1.51316
ENSMUSG00000023940	Sgo1	shugoshin 1	7.95565	8.14872	8.11524	8.63954	8.66107	8.72395	8.0732	8.67485	0.601649	3.12e-06	0.0003912	1.51745
ENSMUSG00000078154	Gm12184	predicted gene 12184	10.9639	10.649	10.738	11.5303	11.4005	11.2277	10.7836	11.3862	0.602555	8.93e-08	1.86e-05	1.5184
ENSMUSG00000114210	AC131709.1	---	9.39607	9.05324	9.13184	10.0573	9.99532	9.33754	9.19372	9.79672	0.603009	0.00113867	0.0386364	1.51888
ENSMUSG00000020523	Fam114a2	family with sequence similarity 114, member A2	10.5424	10.9504	11.0368	11.5662	11.4555	11.3174	10.8432	11.4464	0.603173	8.01e-06	0.000820197	1.51905
ENSMUSG00000035551	Igfbpl1	insulin-like growth factor binding protein-like 1	13.9602	13.6785	13.7811	14.6242	14.44	14.1709	13.8066	14.4117	0.605119	1.95e-07	3.61e-05	1.5211
ENSMUSG00000022322	Shcbp1	Shc SH2-domain binding protein 1	8.32508	8.13446	8.23994	8.87127	8.78535	8.86312	8.23316	8.83991	0.606754	6.69e-07	0.000108999	1.52283
ENSMUSG00000022678	Nde1	nudE neurodevelopment protein 1	9.76934	9.59627	9.65421	10.514	10.3576	9.98213	9.67327	10.2846	0.611305	1.17e-05	0.00108231	1.52764
ENSMUSG00000039396	Neil3	nei like 3 (E. coli)	7.66817	7.48123	7.57791	7.95268	8.3467	8.26269	7.57577	8.18735	0.611583	0.000278643	0.0134343	1.52793
ENSMUSG00000105686	Gm35394	predicted gene, 35394	7.36018	7.24509	7.62611	7.81106	8.21768	8.04108	7.41046	8.02327	0.612811	0.00130864	0.0423743	1.52924
ENSMUSG00000096401	Gm21811	predicted gene, 21811	10.0563	10.1591	9.86969	10.8079	10.6343	10.5033	10.0283	10.6485	0.620133	7.87e-08	1.67e-05	1.53702
ENSMUSG00000021575	Ahrr	aryl-hydrocarbon receptor repressor	7.93546	7.61046	7.94657	8.62489	8.61846	8.12351	7.83083	8.45562	0.62479	0.0010861	0.0372129	1.54199
ENSMUSG00000019718	L3hypdh	L-3-hydroxyproline dehydratase (trans-)	7.90809	7.86192	7.81614	8.19505	8.86042	8.41293	7.86205	8.48947	0.627415	0.000888394	0.0319375	1.54479
ENSMUSG00000049411	Tmem241	transmembrane protein 241	7.70839	7.83866	7.84552	8.59889	8.5376	8.15152	7.79752	8.42934	0.631816	0.000176728	0.00951535	1.54951
ENSMUSG00000035686	Thrsp	thyroid hormone responsive	9.09605	8.90993	9.09073	9.97742	9.78196	9.23656	9.03224	9.66532	0.633079	0.000341631	0.0156735	1.55087
ENSMUSG00000089809	Rasgef1b	RasGEF domain family, member 1B	11.5912	11.9388	11.8806	12.6844	12.5203	12.1062	11.8035	12.437	0.633446	1.02e-05	0.00100158	1.55127
ENSMUSG00000026669	Mcm10	minichromosome maintenance 10 replication initiation factor	7.47654	7.84451	7.68579	8.54156	8.1862	8.18352	7.66895	8.30376	0.634812	0.000431524	0.0187893	1.55274
ENSMUSG00000052188	Gm14964	predicted gene 14964	7.89421	7.5256	7.71154	8.1446	8.49112	8.40907	7.71045	8.34826	0.63781	0.00020609	0.0107017	1.55597
ENSMUSG00000005233	Spc25	SPC25, NDC80 kinetochore complex component, homolog (S. cerevisiae)	8.47248	8.33896	8.44575	9.13947	8.8131	9.22563	8.41906	9.0594	0.640335	8.69e-06	0.000874911	1.55869
ENSMUSG00000106981	Gm45495	predicted gene 45495	7.29829	7.07636	7.19536	7.56474	7.80599	8.13291	7.19	7.83454	0.644542	0.00127804	0.0416712	1.56324
ENSMUSG00000029994	Anxa4	annexin A4	8.42982	8.66744	8.45341	9.34558	9.19957	8.94007	8.51689	9.16174	0.644851	1.35e-05	0.00121987	1.56358
ENSMUSG00000054717	Hmgb2	high mobility group box 2	11.2473	11.2334	11.2246	11.972	11.8697	11.8093	11.2351	11.8837	0.648587	1.52e-22	4.09e-19	1.56763
ENSMUSG00000051278	Zgrf1	zinc finger, GRF-type containing 1	8.74416	8.58246	8.60538	9.43646	9.47832	8.96658	8.644	9.29379	0.649785	3.78e-05	0.00278467	1.56893
ENSMUSG00000022125	Cln5	ceroid-lipofuscinosis, neuronal 5	8.02098	7.88481	7.93021	8.58383	8.3467	8.86594	7.94533	8.59882	0.653487	9.27e-05	0.00572942	1.57297
ENSMUSG00000042372	Dmrt3	doublesex and mab-3 related transcription factor 3	8.03369	8.23143	7.79823	9.04911	8.55002	8.43209	8.02112	8.67707	0.655956	0.00119868	0.0399396	1.57566
ENSMUSG00000056708	Ier5	immediate early response 5	11.795	11.6334	11.6081	12.6078	12.3116	12.0897	11.6788	12.3363	0.657513	1.1e-07	2.2e-05	1.57736
ENSMUSG00000031595	Pdgfrl	platelet-derived growth factor receptor-like	8.71682	7.97825	8.41081	9.06547	9.22303	8.80846	8.36862	9.03232	0.663698	0.0015727	0.0485681	1.58414
ENSMUSG00000048922	Cdca2	cell division cycle associated 2	8.53644	8.20438	8.52051	9.04361	9.10733	9.10191	8.42044	9.08428	0.663841	7.15e-07	0.000115025	1.58429
ENSMUSG00000039850	Endov	endonuclease V	8.77857	9.48456	9.2983	9.88825	9.88688	9.78019	9.18714	9.85177	0.664633	0.00019637	0.0102731	1.58516
ENSMUSG00000054057	A930004D18Rik	RIKEN cDNA A930004D18 gene	9.10512	8.66744	8.41473	9.58384	9.52311	9.07779	8.7291	9.39491	0.665816	0.00134549	0.0433066	1.58647
ENSMUSG00000068154	Insm1	insulinoma-associated 1	11.9422	11.8079	11.8703	12.7268	12.6929	12.2141	11.8735	12.5446	0.671164	8.1e-08	1.71e-05	1.59236
ENSMUSG00000075514	Gm13375	predicted gene 13375	8.12567	7.73538	7.93021	8.5686	8.70986	8.54549	7.93042	8.60798	0.677564	1.02e-05	0.00100158	1.59944
ENSMUSG00000097134	1110002J07Rik	RIKEN cDNA 1110002J07 gene	7.40981	7.02576	7.54248	7.96436	8.04706	8.01082	7.32602	8.00741	0.681399	0.000318414	0.014732	1.60369
ENSMUSG00000072653	Zfp783	zinc finger protein 783	8.26702	7.70996	8.21315	8.67907	8.9286	8.63086	8.06338	8.74617	0.682798	0.000303638	0.0141904	1.60525
ENSMUSG00000044258	Ctla2a	cytotoxic T lymphocyte-associated protein 2 alpha	7.11894	7.58971	7.2135	7.89281	8.2434	7.8549	7.30738	7.99704	0.689655	0.000897361	0.0320626	1.6129
ENSMUSG00000032269	Htr3a	5-hydroxytryptamine (serotonin) receptor 3A	7.61838	7.60358	7.54248	8.08698	8.47818	8.2797	7.58815	8.28162	0.693475	1.77e-05	0.00153165	1.61717
ENSMUSG00000036181	Hist1h1c	histone cluster 1, H1c	8.88065	8.38786	8.25315	9.05185	9.09325	9.4639	8.50722	9.203	0.695778	0.000486064	0.0204772	1.61976
ENSMUSG00000070282	3000002C10Rik	RIKEN cDNA 3000002C10 gene	7.5492	8.14399	8.11041	8.55707	8.6838	8.66364	7.93453	8.63484	0.700304	0.000227381	0.0115006	1.62485
ENSMUSG00000057818	1600029O15Rik	RIKEN cDNA 1600029O15 gene	9.69522	9.55047	9.58449	10.3231	10.5388	10.0728	9.61006	10.3116	0.701513	5.18e-08	1.18e-05	1.62621
ENSMUSG00000024968	Rcor2	REST corepressor 2	11.5013	11.2216	11.2235	12.272	12.1131	11.6662	11.3155	12.0171	0.701611	1.5e-06	0.000214057	1.62632
ENSMUSG00000031931	Ankrd49	ankyrin repeat domain 49	9.46342	8.96468	9.01777	10.1304	10.1074	9.3355	9.14862	9.85779	0.709163	0.000858808	0.0310768	1.63485
ENSMUSG00000051224	Tceanc	transcription elongation factor A (SII) N-terminal and central domain containing	8.16666	7.92954	8.09582	8.96147	8.77128	8.59392	8.06401	8.77555	0.711548	2.74e-06	0.000348711	1.63756
ENSMUSG00000040258	Nxph4	neurexophilin 4	8.17242	8.20892	8.08108	9.02141	9.14875	8.43968	8.15414	8.86995	0.715807	0.0001563	0.00861395	1.6424
ENSMUSG00000074867	Zfp808	zinc finger protein 80	7.29829	7.10589	7.31779	8.01017	8.29351	7.56678	7.24065	7.95682	0.716167	0.000941707	0.0330739	1.64281
ENSMUSG00000056735	A930024E05Rik	RIKEN cDNA A930024E05 gene	7.2114	7.35575	7.19536	8.15992	8.04121	7.71802	7.25417	7.97305	0.71888	9.22e-05	0.00570739	1.6459
ENSMUSG00000094595	Fsbp	fibrinogen silencer binding protein	7.38024	7.7788	8.16269	8.60637	8.4825	8.39743	7.77391	8.49543	0.72152	0.00103482	0.0358415	1.64892
ENSMUSG00000029767	Calu	calumenin	12.7266	12.2095	12.7983	13.0241	13.4639	13.4417	12.5781	13.3099	0.731738	5.3e-06	0.000584216	1.66064
ENSMUSG00000024056	Ndc80	NDC80 kinetochore complex component	7.85891	7.58273	7.94114	8.58761	8.58666	8.41679	7.79426	8.53035	0.736092	2.63e-06	0.000336784	1.66566
ENSMUSG00000032334	Loxl1	lysyl oxidase-like 1	9.36872	9.1271	9.04841	10.1523	9.83875	9.7757	9.18141	9.92225	0.740842	1.39e-07	2.67e-05	1.67115
ENSMUSG00000098318	Lockd	lncRNA downstream of Cdkn1b	6.67525	6.21898	6.66009	7.19996	7.0756	7.503	6.51811	7.25952	0.741415	0.00155548	0.0482915	1.67181
ENSMUSG00000087413	Gm11266	predicted gene 11266	9.16992	8.90993	8.97322	10.0256	9.88525	9.37958	9.01769	9.76348	0.745789	1.11e-05	0.00105091	1.67689
ENSMUSG00000100876	2810454H06Rik	RIKEN cDNA 2810454H06 gene	7.08268	7.06638	6.90297	7.87435	7.80599	7.62786	7.01734	7.7694	0.752058	1.88e-05	0.00161677	1.68419
ENSMUSG00000005936	Kctd20	potassium channel tetramerisation domain containing 20	12.0568	12.1889	12.1459	12.8723	12.9792	12.8813	12.1306	12.9109	0.780367	2.43e-35	1.06e-31	1.71757
ENSMUSG00000001870	Ltbp1	latent transforming growth factor beta binding protein 1	10.0469	10.1496	10.1495	11.4052	10.9295	10.3883	10.1154	10.9077	0.792338	3.61e-05	0.00269508	1.73188
ENSMUSG00000078716	Tmem8b	transmembrane protein 8B	10.8686	10.7522	10.6739	11.8553	11.493	11.3641	10.7649	11.5708	0.805867	2.51e-10	1.1e-07	1.7482
ENSMUSG00000027967	Neurog2	neurogenin 2	10.2043	10.0979	10.1682	11.0863	11.1359	10.6691	10.1568	10.9638	0.806964	1.82e-10	8.84e-08	1.74953
ENSMUSG00000082691	Dynlt1-ps1	dynein light chain Tctex-type 1, pseuodogene 1	8.68492	8.13446	9.04841	9.57815	9.18372	9.57146	8.6226	9.44444	0.821845	0.000419646	0.0184093	1.76767
ENSMUSG00000068299	Nat8f4	N-acetyltransferase 8 (GCN5-related) family member 4	8.08958	7.67755	8.11041	8.66123	8.61846	9.0899	7.95918	8.78986	0.830683	1.47e-05	0.00131793	1.77853
ENSMUSG00000051113	Fam71e1	family with sequence similarity 71, member E1	6.38887	6.04697	5.79964	6.90494	6.87957	6.95416	6.0785	6.91289	0.834395	0.000586541	0.0233688	1.78311
ENSMUSG00000100832	Gm29260	predicted gene 29260	7.76288	7.80904	8.26189	8.39388	8.87694	9.06803	7.9446	8.77962	0.835013	0.000119458	0.0069438	1.78387
ENSMUSG00000022483	Col2a1	collagen, type II, alpha 1	9.30458	9.83098	9.3525	10.4396	10.6088	9.96777	9.49602	10.3387	0.842703	9.55e-06	0.000956337	1.79341
ENSMUSG00000027495	Fam210b	family with sequence similarity 210, member B	11.3185	11.3433	11.3198	12.3866	12.0449	12.0987	11.3272	12.1767	0.849505	2.05e-18	3.12e-15	1.80188
ENSMUSG00000015970	Chdh	choline dehydrogenase	6.59171	6.28931	6.23211	7.22931	7.31761	7.12397	6.37104	7.22363	0.852588	5.68e-05	0.00387004	1.80574
ENSMUSG00000068699	Flnc	filamin C, gamma	10.2743	10.3273	9.89238	11.1529	11.0713	10.8366	10.1646	11.0203	0.855629	3.55e-10	1.5e-07	1.80955
ENSMUSG00000096210	H1f0	H1 histone family, member 0	12.8994	12.9384	12.8911	13.7774	13.7962	13.7301	12.9096	13.7679	0.858223	3.86e-77	4.52e-73	1.8128
ENSMUSG00000033722	BC034090	cDNA sequence BC034090	7.92866	7.6906	7.30092	8.75838	8.4162	8.3659	7.64006	8.51349	0.873427	2.5e-05	0.00203477	1.83201
ENSMUSG00000048015	Neurod4	neurogenic differentiation 4	8.44418	8.00983	8.12964	9.41107	9.18902	8.70832	8.19455	9.1028	0.90825	7.07e-06	0.000739958	1.87677
ENSMUSG00000031570	Plpp5	phospholipid phosphatase 5	8.58477	8.49217	8.47236	8.66482	9.83875	9.79802	8.51643	9.43386	0.91743	0.000143895	0.00803133	1.88875
ENSMUSG00000020734	Grin2c	glutamate receptor, ionotropic, NMDA2C (epsilon 3)	6.7695	6.10662	6.86904	7.25807	7.66844	7.59425	6.58172	7.50692	0.925196	0.000462121	0.0197775	1.89894
ENSMUSG00000032446	Eomes	eomesodermin	11.2568	11.1022	10.9435	12.272	12.1745	11.6694	11.1008	12.0387	0.937839	2.43e-10	1.08e-07	1.91566
ENSMUSG00000086629	2810403D21Rik	RIKEN cDNA 2810403D21 gene	5.4822	5.85164	5.41689	6.41948	6.57374	6.6483	5.58358	6.54717	0.963598	0.000252252	0.0124706	1.95017
ENSMUSG00000112825	AC152949.2	---	6.98128	7.31419	7.18621	8.59514	8.4162	7.38213	7.16056	8.13116	0.9706	0.0005061	0.0209933	1.95966
ENSMUSG00000064090	Vrk2	vaccinia related kinase 2	8.43941	7.91849	7.83384	9.10294	9.32774	8.7486	8.06391	9.05976	0.995852	3.13e-06	0.0003912	1.99426
ENSMUSG00000072844	G530011O06Rik	RIKEN cDNA G530011O06 gene	6.42794	6.72954	7.00021	8.30019	8.06449	6.99595	6.71923	7.78688	1.06765	0.000652788	0.0253387	2.09601
ENSMUSG00000061461	Smim20	small integral membrane protein 20	7.77049	8.31808	7.54964	8.8867	9.08474	8.91032	7.8794	8.96059	1.08118	3.74e-07	6.43e-05	2.11577
ENSMUSG00000108228	6430584L05Rik	RIKEN cDNA 6430584L05 gene	5.05311	5.73049	5.59348	6.23889	6.72747	6.77373	5.45903	6.58003	1.121	0.000218635	0.0111548	2.17498
ENSMUSG00000028012	Rrh	retinal pigment epithelium derived rhodopsin homolog	4.18982	4.14931	4.14475	5.53355	5.38203	5.03949	4.16129	5.31836	1.15706	0.00160375	0.049353	2.23003
ENSMUSG00000036503	Rnf13	ring finger protein 13	10.1381	10.1113	10.1601	11.3123	11.1732	11.4275	10.1365	11.3043	1.16781	6.14e-41	3.59e-37	2.24671
ENSMUSG00000029660	Tex26	testis expressed 26	4.65248	4.14931	5.17917	5.84292	5.79768	5.93385	4.66032	5.85815	1.19783	0.00131403	0.0424889	2.29394
ENSMUSG00000030314	Atg7	autophagy related 7	9.6443	9.66896	9.51854	10.9505	10.7732	10.7491	9.6106	10.8243	1.21369	4.06e-38	2.03e-34	2.3193
ENSMUSG00000035200	Chrnb4	cholinergic receptor, nicotinic, beta polypeptide 4	5.00225	4.42396	4.21845	5.71045	6.16374	5.56881	4.54822	5.81433	1.26612	0.000587257	0.0233688	2.40513
ENSMUSG00000090602	Gm5611	predicted gene 5611	4.65248	4.29316	4.35544	6.05445	6.11998	4.95726	4.43369	5.71056	1.27687	0.00119872	0.0399396	2.42312
ENSMUSG00000022021	Diaph3	diaphanous related formin 3	8.52747	7.79702	8.14862	9.35227	9.53149	9.44516	8.15771	9.44297	1.28527	5.16e-12	3.48e-09	2.43727
ENSMUSG00000020887	A230052G05Rik	RIKEN cDNA A230052G05 gene	4.36106	5.38996	5.47819	6.34993	6.26768	6.59491	5.0764	6.40417	1.32777	0.00023111	0.0116055	2.51015
ENSMUSG00000063659	Zbtb18	zinc finger and BTB domain containing 18	14.5737	14.3062	14.2484	16.1537	15.2384	15.7963	14.3761	15.7295	1.35339	4.13e-07	7.06e-05	2.55511
ENSMUSG00000033540	Idua	iduronidase, alpha-L-	7.05799	6.61098	6.12119	8.04359	8.29843	7.54583	6.59672	7.96262	1.3659	3.54e-06	0.000431134	2.57737
ENSMUSG00000031323	Dmrtc1a	DMRT-like family C1a	4.71699	4.48516	3.70629	5.40228	6.24748	5.42324	4.30282	5.691	1.38819	0.00114568	0.0387993	2.6175
ENSMUSG00000059149	Mfsd4a	major facilitator superfamily domain containing 4A	7.65999	8.98866	8.67576	9.99888	9.80287	9.69712	8.44147	9.83296	1.39149	1.56e-06	0.000220886	2.6235
ENSMUSG00000029797	Sspo	SCO-spondin	3.77083	3.36493	4.35544	5.00989	5.62056	5.36064	3.8304	5.33036	1.49997	0.000613406	0.0241851	2.82836
ENSMUSG00000096979	Gm26880	predicted gene, 26880	5.05311	4.14931	5.47819	6.81747	6.60583	5.91219	4.89353	6.44516	1.55163	0.000243075	0.0121023	2.93148
ENSMUSG00000112150	AC159296.1	---	3.50462	3.98951	3.22408	4.96407	5.38203	5.15467	3.57274	5.16692	1.59419	0.000221677	0.0112772	3.01924
ENSMUSG00000035299	Mid1	midline 1	10.0932	10.0289	9.90639	11.4707	12.2056	11.1746	10.0095	11.617	1.60746	3.43e-07	5.98e-05	3.04714
ENSMUSG00000027331	Knstrn	kinetochore-localized astrin/SPAG5 binding	8.26702	8.36768	8.22213	9.92159	9.96162	9.90609	8.28561	9.92976	1.64415	1.49e-60	1.3e-56	3.12565
ENSMUSG00000032384	Csnk1g1	casein kinase 1, gamma 1	10.0422	10.1823	9.91056	11.6769	11.9844	11.6966	10.045	11.786	1.74092	6.66e-54	4.67e-50	3.34247
ENSMUSG00000084345	Rpl17-ps4	ribosomal protein L17, pseudogene 4	3.64385	3.60444	4.14475	6.71055	4.1809	5.84518	3.79768	5.57888	1.7812	0.000828741	0.0302271	3.43711
ENSMUSG00000086127	Gm11934	predicted gene 11934	3.88752	3.71076	3.22408	5.29535	5.76963	5.11729	3.60746	5.39409	1.78663	2.16e-05	0.00182603	3.45009
ENSMUSG00000017776	Crk	v-crk avian sarcoma virus CT10 oncogene homolog	11.2343	11.4349	11.4655	13.1875	13.1732	13.3062	11.3782	13.2223	1.84406	7.33e-117	1.28e-112	3.59018
ENSMUSG00000087473	Gm13883	predicted gene 13883	3.17791	3.60444	2.90497	5.21938	5.05019	5.11729	3.22911	5.12895	1.89985	1.67e-05	0.00145778	3.73174
ENSMUSG00000022129	Dct	dopachrome tautomerase	4.77873	4.98634	5.35287	7.08695	6.75635	7.02652	5.03931	6.9566	1.91729	2.59e-12	1.82e-09	3.77713
ENSMUSG00000097408	Gm26831	predicted gene, 26831	2.98185	3.22841	1.91893	5.29535	4.73911	4.19461	2.70973	4.74302	2.03329	0.00050444	0.020969	4.09338
ENSMUSG00000056054	S100a8	S100 calcium binding protein A8 (calgranulin A)	3.77083	1.92249	3.89793	5.36751	4.68005	5.7749	3.19708	5.27415	2.07707	0.000778029	0.0289498	4.21949
ENSMUSG00000097574	C920006O11Rik	RIKEN cDNA C920006O11 gene	1.72246	3.0776	2.71432	5.05429	5.26635	4.77724	2.50479	5.03263	2.52783	2.52e-06	0.000323975	5.76704
ENSMUSG00000050377	Il31ra	interleukin 31 receptor A	1.72246	0	2.23529	4.40204	5.55634	4.04339	1.31925	4.66726	3.348	6.11e-05	0.00410767	10.1824
ENSMUSG00000095385	D630033O11Rik	RIKEN cDNA D630033O11 gene	0	0	0	3.179	2.668	4.26467	0	3.37056	3.37056	0.00133211	0.0429547	10.3428
ENSMUSG00000037982	Gm9725	predicted gene 9725	0	0	0	4.00957	2.40173	4.77724	0	3.72951	3.72951	0.00058588	0.0233688	13.2646
ENSMUSG00000055228	Zfp935	zinc finger protein 935	0	0	0	2.3301	5.93029	5.82213	0	4.69417	4.69417	0.000213162	0.0109553	25.8873
ENSMUSG00000097026	Gm26786	predicted gene, 26786	0	0	0	5.84292	6.09759	6.22493	0	6.05515	6.05515	2.83e-22	7.08e-19	66.4937
ENSMUSG00000095134	Mid1-ps1	midline 1, pseudogene 1	0	0	0	9.23178	10.1904	8.97966	0	9.46729	9.46729	4.33e-15	5.06e-12	707.845
