# Supplementary material for: Integrated Multi-Omics Analysis Reveals the Effect of Maternal Gestational Diabetes on Fetal Mouse Hippocampi
Source: Front Cell Dev Biol. 2022 Feb 14;10:748862. doi: 10.3389/fcell.2022.748862 (PMC8883435; doi:10.3389/fcell.2022.748862)
Supplement: Supplementary file 7 [file Table4.xlsx]

## Sheet: Table S3
	VIP	mean_GDM-B	sd_GDM-B	mean_Ctrl-B	sd_Ctrl-B	Fold Change_GDM-B/Ctrl-B	log2(FC_GDM-B/Ctrl-B)	p.value	FDR
Phosphoribosyl Pyrophosphate	1.22319	4.72734e+06	2.71256e+06	1.19858e+08	1.65672e+08	0.039441	-4.6642	0.041511	0.160033
Aflatoxin B1	1.64961	4.22036e+07	6.92805e+07	2.77961e+08	1.60252e+08	0.15183	-2.7194	0.000818741	0.0125711
Xanthylic acid	2.04963	8.66568e+06	8.01792e+06	4.49327e+07	1.7111e+07	0.19286	-2.3744	2.9265e-05	0.00424998
Protoporphyrinogen IX	1.82197	1.12312e+07	9.97385e+06	5.82134e+07	2.54589e+07	0.19293	-2.3738	8.28172e-05	0.00432255
Phosphocreatine	1.63774	1.20437e+07	1.6644e+07	6.22241e+07	3.348e+07	0.19355	-2.3692	0.000932099	0.0132805
2-Aminoacrylic acid	1.40754	4.98419e+07	2.15311e+07	2.21469e+08	1.75471e+08	0.22505	-2.1517	0.00726785	0.0412752
2,3-Cyclic CMP	1.86791	8.41849e+06	9.13662e+06	3.68303e+07	1.11937e+07	0.22857	-2.1293	3.7719e-05	0.0029682
Methyl Jasmonate	1.93943	2.65024e+07	9.37722e+06	1.0634e+08	4.98598e+07	0.24922	-2.0045	0.000156409	0.00867817
N-Acetylornithine	1.78558	1.50138e+08	6.15886e+07	5.81027e+08	2.63415e+08	0.2584	-1.9523	0.000145015	0.00533633
Nicotinamide Riboside	1.86888	5.78243e+06	2.15678e+06	2.01285e+07	7.52869e+06	0.28728	-1.7995	3.70601e-05	0.00296192
Carnosine	1.59901	5.63552e+07	3.20085e+07	1.89368e+08	1.01897e+08	0.2976	-1.7486	0.00139568	0.0166021
Ureidosuccinic acid	1.51585	3.42341e+07	2.15841e+07	1.11347e+08	6.49544e+07	0.30745	-1.7016	0.00304331	0.0251886
Hypotaurine	1.80905	3.00922e+07	2.48213e+07	9.64953e+07	2.71094e+07	0.31185	-1.6811	0.000101632	0.00468329
AICAR	1.85393	5.55942e+06	3.15171e+06	1.77868e+07	5.80986e+06	0.31256	-1.6778	4.84193e-05	0.00325874
N-Acetyl-L-Aspartic acid	1.54471	6.0386e+08	3.33807e+08	1.81112e+09	9.78055e+08	0.33342	-1.5846	0.00235073	0.0219383
Lumichrome	1.62792	3.15359e+06	1.25721e+06	9.27572e+06	4.59201e+06	0.33998	-1.5565	0.00103541	0.0138643
2-(S-Glutathionyl)acetyl Glutathione	1.12321	1.45614e+06	1.3785e+06	4.2015e+06	3.57085e+06	0.34658	-1.5288	0.0414449	0.12654
CMP	1.96302	3.15623e+08	1.08249e+08	8.59476e+08	2.15272e+08	0.36723	-1.4453	5.04589e-06	0.000921777
Ketoleucine	1.29193	3.76622e+06	1.95456e+06	1.01733e+07	8.22069e+06	0.37021	-1.4336	0.0297732	0.133636
NADP	1.45507	2.00163e+06	1.509e+06	5.1626e+06	2.47741e+06	0.38772	-1.3669	0.00504915	0.0330477
S-Lactoylglutathione	1.55762	3.47275e+06	2.74861e+06	8.82217e+06	4.20674e+06	0.39364	-1.3451	0.00614278	0.0594611
N-Acetylaspartylglutamylglutamate	1.93442	1.68809e+06	750944	3.93381e+06	1.11987e+06	0.42912	-1.2205	0.000167165	0.0088691
Pseudouridine	1.6073	2.18588e+08	1.90527e+08	5.09107e+08	1.49767e+08	0.42936	-1.2198	0.00428126	0.0498788
4-Guanidinobutanoic acid	1.08619	1.24687e+08	1.04958e+08	2.8816e+08	2.09521e+08	0.4327	-1.2086	0.0497856	0.142026
6-Amino-6-Deoxyfutalosine	1.22806	2.45757e+06	2.21275e+06	5.61599e+06	2.96824e+06	0.4376	-1.1923	0.0234989	0.0874247
S-Adenosylmethionine	1.57408	4.10109e+07	1.98808e+07	9.28453e+07	3.65233e+07	0.44171	-1.1788	0.0017839	0.0188916
5-Methyltetrahydrofolic acid	1.36798	9.96825e+06	7.65218e+06	2.20813e+07	9.17118e+06	0.45143	-1.1474	0.00965773	0.0487172
Succinic acid	2.09515	3.13372e+07	7.92102e+06	6.91988e+07	7.59394e+06	0.45286	-1.1429	6.0123e-08	8.76612e-05
Linatine	1.96405	1.57531e+08	4.84094e+07	3.46562e+08	6.45993e+07	0.45455	-1.1375	4.91918e-06	0.000921777
Xanthosine	1.8594	6.04116e+06	3.44294e+06	1.31734e+07	2.8316e+06	0.45859	-1.1247	0.00041888	0.0148844
3-Hydroxyanthranilic acid	1.66911	5.20628e+07	1.80287e+07	1.12519e+08	3.95743e+07	0.4627	-1.1118	0.000657435	0.0111038
Uridine Diphosphate-N-Acetylglucosamine	1.50388	3.24833e+07	1.81775e+07	6.9833e+07	3.30463e+07	0.46516	-1.1042	0.00883751	0.07146
Saccharopine	1.85294	1.55125e+08	5.91086e+07	3.26506e+08	6.59508e+07	0.47511	-1.0737	4.92687e-05	0.00327285
(S)-5-Amino-3-Oxohexanoate	1.26191	1.32382e+07	8.18501e+06	2.78119e+07	1.47494e+07	0.47599	-1.071	0.0192381	0.0761632
5,6-Dihydro-5-Fluorouracil	1.80213	1.64271e+09	6.10372e+08	3.41074e+09	8.01779e+08	0.48163	-1.054	0.000113091	0.0048992
6-Thioxanthine 5-Monophosphate	1.94715	8.01834e+06	3.40503e+06	1.65556e+07	3.45112e+06	0.48433	-1.0459	0.000140969	0.00824072
Cytidine	1.3163	6.22991e+07	3.59738e+07	1.27932e+08	7.32195e+07	0.48697	-1.0381	0.0262935	0.124974
Isocitric acid	1.40101	4.35975e+07	1.55623e+07	8.92462e+07	4.35693e+07	0.48851	-1.0335	0.00762583	0.0424867
2-Hydroxy-3-Oxoadipate	1.38545	1.8226e+07	7.70607e+06	3.72854e+07	1.78803e+07	0.48882	-1.0326	0.00853536	0.0454301
Adenosine	1.83434	1.08348e+06	380848	2.19147e+06	667344	0.49441	-1.0162	0.000553186	0.0168973
Ectoine	1.85206	4.40279e+07	1.35915e+07	8.84798e+07	1.9235e+07	0.4976	-1.0069	5.00286e-05	0.00328072
5-Aminopentanoic acid	1.21573	4.39594e+07	3.74362e+07	8.78348e+07	3.32528e+07	0.50048	-0.99862	0.0252204	0.0915558
NAD	1.28144	1.33332e+06	1.17534e+06	2.65974e+06	1.06836e+06	0.5013	-0.99627	0.0313757	0.13835
L-Arginine	1.71786	6.70658e+06	3.0494e+06	1.33716e+07	4.20447e+06	0.50155	-0.99552	0.00173415	0.0299189
N-Acetyl-L-Phenylalanine	1.74109	2.69873e+06	1.26981e+06	5.3708e+06	1.54915e+06	0.50248	-0.99285	0.00140514	0.0276101
Spermidine	1.23687	1.41129e+09	1.10254e+09	2.80668e+09	1.1252e+09	0.50283	-0.99185	0.0223254	0.084436
2-Hydroxybutyric acid	1.78185	3.45452e+08	1.28356e+08	6.76559e+08	1.41845e+08	0.5106	-0.96973	0.000153174	0.00538193
Biliverdin	1.43856	2.49431e+06	1.34526e+06	4.88255e+06	2.17795e+06	0.51086	-0.96899	0.0133025	0.0862864
Hypoxanthine	1.94811	1.30694e+10	4.62746e+09	2.54745e+10	1.80836e+09	0.51304	-0.96286	7.22322e-06	0.00119183
L-Methionine	1.51028	1.67051e+08	9.90568e+07	3.2145e+08	1.09753e+08	0.51968	-0.94431	0.00847432	0.0701455
Uracil	1.55771	5.24027e+07	2.05195e+07	1.00004e+08	4.08228e+07	0.52401	-0.93234	0.00613892	0.0594611
rac-Glycerol 3-Phosphoate	1.38494	2.8197e+07	1.81535e+07	5.33178e+07	2.07401e+07	0.52885	-0.91908	0.0181613	0.102044
D-Octopine	1.39789	1.64328e+07	1.11218e+07	3.10659e+07	6.96737e+06	0.52897	-0.91875	0.00780153	0.0428623
Guanine	1.61361	6.01449e+08	2.489e+08	1.12639e+09	2.93215e+08	0.53396	-0.90519	0.00120266	0.0152981
CDP	1.77996	1.11679e+07	5.58721e+06	2.08482e+07	3.30236e+06	0.53568	-0.90056	0.000970193	0.0234377
6-Methylmercaptopurine	1.38443	407630	267123	760192	274330	0.53622	-0.8991	0.0182128	0.102196
5-Hydroxyindoleacetic acid	1.41804	1.50421e+07	5.73406e+06	2.79466e+07	1.1152e+07	0.53824	-0.89367	0.00672058	0.0392866
N-Acetyl-D-Glucosamine	1.16074	1.07773e+07	5.86541e+06	1.99309e+07	1.03511e+07	0.54073	-0.88701	0.0341178	0.112299
Riboflavin	1.53171	9.02926e+06	3.89794e+06	1.64871e+07	4.63404e+06	0.54766	-0.86866	0.00264469	0.0233637
L-Leucine	1.48075	6.98159e+06	3.5229e+06	1.26329e+07	3.18058e+06	0.55265	-0.85556	0.00410098	0.0300598
S-Glutathionyl-L-Cysteine	1.59192	2.0129e+07	9.66267e+06	3.61896e+07	1.01445e+07	0.55621	-0.8463	0.0048006	0.0526389
Rosmarinic acid	1.22081	325231	257441	561671	130362	0.57904	-0.78826	0.0419725	0.161206
Ascorbate	1.53342	6.07078e+08	2.77937e+08	1.04405e+09	2.96908e+08	0.58146	-0.78224	0.00725968	0.0649575
UDP	1.60222	4.97927e+07	2.57793e+07	8.51197e+07	1.23538e+07	0.58497	-0.77356	0.0044477	0.0509695
L-Isoleucine	1.30325	1.72559e+08	1.06131e+08	2.90933e+08	8.67718e+07	0.59312	-0.7536	0.0281155	0.129196
Indoleacetaldehyde	1.24793	2.8527e+07	1.31642e+07	4.79565e+07	1.79972e+07	0.59485	-0.7494	0.0209178	0.0806288
Xanthine	1.5078	2.05837e+08	1.11558e+08	3.45104e+08	5.67679e+07	0.59645	-0.74553	0.00861349	0.0703826
Dimethyl Sulfone	1.10691	2.63369e+09	1.80835e+09	4.39607e+09	1.33344e+09	0.5991	-0.73913	0.0449757	0.133546
3-Carbamoyl-2-Phenylpropionaldehyde	1.46398	5.38351e+07	2.20755e+07	8.95301e+07	2.14897e+07	0.60131	-0.73383	0.00470179	0.0320851
p-Aminobenzoic acid	1.61666	4.41057e+08	1.69151e+08	7.2823e+08	1.0103e+08	0.60566	-0.72343	0.00116524	0.0149753
Nicotinic acid	1.20273	3.32818e+07	1.25797e+07	5.4844e+07	2.36892e+07	0.60684	-0.7206	0.0271402	0.0966429
Argininosuccinic acid	1.32948	1.85302e+08	8.07324e+07	3.03939e+08	9.08507e+07	0.60967	-0.7139	0.012548	0.0576457
L-Phenylalanine	1.45781	8.1933e+09	3.59653e+09	1.33706e+10	2.46169e+09	0.61279	-0.70655	0.00494033	0.0329034
Oxidized Glutathione	1.15086	1.68959e+09	9.17682e+08	2.74813e+09	9.53707e+08	0.61482	-0.70177	0.0359415	0.115623
p-Hydroxyphenylacetic acid	1.62973	2.16945e+07	4.87591e+06	3.5134e+07	8.76665e+06	0.61748	-0.69554	0.00101568	0.0136773
1-Methylnicotinamide	1.21577	3.09545e+07	1.01244e+07	4.91703e+07	1.99786e+07	0.62954	-0.66764	0.025215	0.0915558
3-AMP	1.4529	2.64791e+09	9.20721e+08	4.2005e+09	1.02223e+09	0.63038	-0.6657	0.00513686	0.0333017
L-Tyrosine	1.22061	1.82796e+08	1.08624e+08	2.83789e+08	5.95714e+07	0.64413	-0.63458	0.0420116	0.161206
Galactaric acid	1.23724	3.97403e+07	2.04283e+07	6.15819e+07	1.82355e+07	0.64532	-0.6319	0.0388659	0.15407
Thymine	1.28627	5.0914e+07	1.63609e+07	7.87228e+07	2.63267e+07	0.64675	-0.62872	0.0165652	0.0686579
Cytosine	1.41417	9.95152e+08	3.85524e+08	1.53521e+09	2.89867e+08	0.64822	-0.62544	0.00691843	0.0401222
N-Formyl-L-Glutamic acid	1.15432	3.66022e+06	1.49112e+06	5.58982e+06	1.95611e+06	0.6548	-0.61087	0.0352945	0.11413
L-Lysine	1.37229	2.5936e+09	1.00266e+09	3.94025e+09	7.72044e+08	0.65823	-0.60333	0.00937103	0.0479509
L-Serine	1.47629	1.14003e+08	3.98508e+07	1.72703e+08	4.21506e+07	0.66011	-0.59922	0.0105478	0.0780628
Creatine	1.35442	4.53108e+08	2.19685e+08	6.85843e+08	1.10762e+08	0.66066	-0.59802	0.0214893	0.111658
L-Valine	1.40456	1.39705e+07	5.61334e+06	2.10949e+07	2.71442e+06	0.66227	-0.59451	0.00742944	0.0418818
Cyclic AMP	1.39996	2.07852e+06	889921	3.11762e+06	586736	0.6667	-0.58489	0.0166791	0.0967571
Gamma-Aminobutyric acid	1.78316	8.02133e+09	1.80689e+09	1.1976e+10	1.21371e+09	0.66978	-0.57823	0.000150258	0.0053746
Gamma-Glutamylalanine	1.26284	1.09673e+08	4.85625e+07	1.62783e+08	2.60218e+07	0.67374	-0.56975	0.0191304	0.0760309
Phosphoglycolic acid	1.38307	3.65366e+06	1.51688e+06	5.40337e+06	1.02537e+06	0.67618	-0.56452	0.0183529	0.102708
Choline	1.73582	2.30504e+08	6.00837e+07	3.39588e+08	1.23038e+07	0.67877	-0.559	0.000289808	0.00711943
L-Aspartic acid	1.33008	6.8385e+08	3.04483e+08	1.00016e+09	1.60087e+08	0.68374	-0.54848	0.0244697	0.119157
1,1-Dimethylbiguanide	1.34781	6.91749e+07	2.27683e+07	1.01029e+08	2.16419e+07	0.6847	-0.54646	0.011097	0.0532467
Sorbitol	1.14519	1.485e+08	4.02697e+07	2.16248e+08	8.11623e+07	0.68671	-0.54222	0.0370222	0.117474
L-Kynurenine	1.23463	3.11528e+06	1.31072e+06	4.53634e+06	1.22617e+06	0.68674	-0.54217	0.0393469	0.155171
UMP	1.42403	7.40046e+07	2.44269e+07	1.06539e+08	2.30719e+07	0.69463	-0.52569	0.014503	0.0902816
Glyceric acid	1.19984	1.18849e+07	5.29525e+06	1.6982e+07	3.81755e+06	0.69986	-0.51487	0.0462045	0.169188
L-Proline	1.19297	7.50133e+09	3.04988e+09	1.06385e+10	1.8276e+09	0.70511	-0.50408	0.028654	0.100125
L-Pipecolic acid	1.24832	1.65129e+09	6.00169e+08	2.33954e+09	4.37732e+08	0.70582	-0.50263	0.0208686	0.0805605
(R) 2,3-Dihydroxy-3-Methylvalerate	1.78785	5.37413e+08	1.08441e+08	7.59879e+08	4.72898e+07	0.70724	-0.49974	0.000140236	0.00523342
O-Phosphoethanolamine	1.35903	5.11077e+08	1.86184e+08	7.18634e+08	1.21162e+08	0.71118	-0.49172	0.0209581	0.110377
L-Tryptophan	1.30046	2.28204e+08	8.62452e+07	3.14969e+08	4.52033e+07	0.72453	-0.46488	0.0285163	0.130402
5-Phosphonooxy-L-Lysine	1.36812	9.25062e+07	3.26483e+07	1.27373e+08	1.57076e+07	0.72626	-0.46143	0.019941	0.107584
Ornithine	1.21763	5.73034e+07	1.66264e+07	7.70351e+07	1.52081e+07	0.74386	-0.42689	0.0249482	0.0908366
Fumaric acid	1.45064	2.0632e+08	5.92243e+07	2.74825e+08	2.68335e+07	0.75073	-0.41364	0.0123649	0.0840333
Betaine	1.11075	5.37938e+09	1.81808e+09	7.16366e+09	1.35278e+09	0.75093	-0.41326	0.0441253	0.131758
Palmitic acid	1.33028	2.99166e+07	6.85345e+06	3.89509e+07	7.98991e+06	0.76806	-0.38071	0.0244441	0.119141
Dehydroascorbate	1.19369	5.30425e+08	1.21797e+08	6.88588e+08	1.81715e+08	0.77031	-0.37649	0.0475056	0.170898
Taurine	1.46733	7.53432e+09	1.88257e+09	9.69909e+09	6.69847e+08	0.77681	-0.36437	0.0111569	0.0802375
Dimethylglycine	1.30215	2.13905e+07	5.19419e+06	2.70145e+07	1.63989e+06	0.79182	-0.33676	0.0149863	0.0639857
Phosphorylcholine	1.1186	2.06795e+10	4.47281e+09	2.47868e+10	2.30102e+09	0.8343	-0.26137	0.0424219	0.128255
3,4-Dihydroxymandelic acid	1.2804	4.28848e+07	8.95784e+06	3.26295e+07	5.52554e+06	1.3143	0.39429	0.0171812	0.0702492
Mannitol	1.7265	1.24203e+08	2.86657e+07	8.14842e+07	6.41355e+06	1.5243	0.6081	0.0016052	0.0290597
6-Ketoprostaglandin E1	1.3563	9.81271e+06	2.88931e+06	6.25401e+06	1.65103e+06	1.569	0.64987	0.0104719	0.0515603
Glucose 6-Phosphate	1.20354	4.47508e+07	7.41719e+06	2.83386e+07	1.94742e+07	1.5791	0.65914	0.0270165	0.0964337
Glutathione	1.37215	4.57697e+09	2.18362e+09	1.99549e+09	7.62845e+08	2.2937	1.1976	0.00937975	0.0479509
Spermine	1.12034	7.65035e+06	5.03935e+06	3.29248e+06	1.21937e+06	2.3236	1.2164	0.042051	0.127632
trans-Cinnamate	1.14857	1.91263e+08	1.18641e+08	8.15864e+07	4.83571e+07	2.3443	1.2292	0.0363763	0.116219
Glycerophosphocholine	1.47431	3.38442e+08	1.71152e+08	1.12801e+08	5.07042e+07	3.0003	1.5851	0.0043239	0.0308462
Jasmonic acid	1.73441	1.35881e+07	5.37735e+06	3.31506e+06	2.48867e+06	4.0989	2.0352	0.000295232	0.00712316
Indoleglycerol Phosphate	1.31536	3.67299e+07	2.61606e+07	8.71469e+06	3.49147e+06	4.2147	2.0754	0.0137648	0.0609056
7-Dehydrodesmosterol	1.09993	1.47981e+07	1.37009e+07	3.33206e+06	2.46407e+06	4.4411	2.1509	0.0465546	0.136776
Phenylethylamine	1.58207	5.65046e+07	3.45791e+07	1.18771e+07	1.10851e+07	4.7574	2.2502	0.00515912	0.0547871
