# Supplementary material for: Integrated Multi-Omics Analysis Reveals the Effect of Maternal Gestational Diabetes on Fetal Mouse Hippocampi
Source: Front Cell Dev Biol. 2022 Feb 14;10:748862. doi: 10.3389/fcell.2022.748862 (PMC8883435; doi:10.3389/fcell.2022.748862)
Supplement: Supplementary file 8 [file Table1.xlsx]

## Sheet: Supplementary Table 1
pos	GDM1	GDM2	GDM3	Ctrl1	Ctrl2	Ctrl3	p-value	FDR
chr1:135241254	0.741379	0.811594	0.871795	0.6	0.632653	0.65625	0.0117725	0.863959
chr1:65177972	0.283333	0.323077	0.0454545	0.271186	0.567164	0.631579	0.0228936	0.999994
chr1:126455062	0.142857	0.0769231	0.2	0.30303	0.309524	0.388889	0.00726564	0.663286
chr1:103419629	1	0.969697	0.979592	0.625	1	0.653846	0.00210355	0.295741
chr1:135544713	0.22807	0.350877	0.157895	0.583333	0.372093	0.411765	0.0229069	0.999994
chr1:59202504	1	1	0.962963	0.774194	0.828571	0.891304	0.00282614	0.3679
chr1:151621823	0.8125	0.769231	0.648649	1	0.928571	0.916667	0.00164412	0.251524
chr1:30087939	0.976471	0.91954	0.965517	0.821429	0.741379	0.813953	0.00118771	0.200602
chr1:105027109	0.875	1	1	0.5	1	1	0.00221387	0.307638
chr1:172631689	1	1	1	0.421053	0.846154	0.875	0.00285628	0.370837
chr1:87596880	0.666667	0.866667	1	1	0.969697	1	0.0220918	0.999994
chr1:171286850	0.709677	0.842105	1	1	0.972973	1	0.00505718	0.532874
chr1:192164169	1	0.636364	0.333333	1	1	0.5	0.0260748	0.999994
chr1:91865459	0.848485	0.853659	0.757143	0.901235	1	0.988372	0.00315732	0.396953
chr1:88243449	0	0.8	0	0.25	0.666667	0.333333	0.0470487	0.999994
chr1:179261760	0.692308	1	0.666667	0.363636	0.555556	0.5	0.0241068	0.999994
chr1:114662574	1	1	1	0.733333	1	0.666667	0.0488167	0.999994
chr1:156666740	0.522727	0.536232	0.521739	0.34375	0.363636	0.206897	0.00567404	0.576937
chr1:136215866	0.333333	0.857143	0.5	0.25	0	0.666667	0.070367	0.999994
chr1:190604534	0.807018	0.769231	0.832	0.623529	0.586207	0.726027	0.0105688	0.810482
chr1:128807145	0.117647	0.272727	0.440678	0.764706	0.5625	0.409091	0.0143548	0.961196
chr1:192730709	0.769231	0.754386	0.787234	0.657143	0.604651	0.597826	0.0118445	0.867764
chr1:172377305	0	0.75	0	0	0.25	0.5	0.143408	0.999994
chr1:87089616	1	0.875	1	0.5	1	1	0.068551	0.999994
chr1:134217244	0.875	0.727273	0	0.3	0.545455	0.666667	0.0213846	0.999994
chr1:33966908	0.831933	0.916667	0	0	0.833333	0.470588	0.0292793	0.999994
chr1:37098320	0.125	0.0769231	0.333333	0.538462	0.393939	0.3125	0.000158843	0.040583
chr1:184244878	0.333333	0.8	0	0.133333	0.2	0.0909091	0.00047464	0.0983103
chr1:186988344	0.333333	0.642857	0.538462	0.375	0.0769231	0.0714286	0.000176443	0.0446265
chr1:132042708	0.952381	1	1	0.818182	0.818182	0.6	0.00725269	0.66274
chr1:85323346	0.5	0.5	1	0.2	0.333333	1	0.0449986	0.999994
chr1:70954014	0.902913	0.847619	0.910448	0.743902	0.6	0.764706	0.00317224	0.397681
chr1:40090281	0.833333	0.666667	1	1	1	1	0.00377743	0.449113
chr1:39057081	0.857143	0.222222	0.666667	1	0.833333	1	0.0463455	0.999994
chr1:85305207	0.714286	1	0.2	1	0.666667	0.5	0.0271526	0.999994
chr1:191523340	0.666667	0.4	0	0.842105	0.8125	0.333333	0.00170243	0.257831
chr1:109007594	0.727273	0.333333	1	1	1	1	9.13e-05	0.0253808
chr1:72849631	0.5	0.588235	0.375	0.833333	0.333333	1	0.00148106	0.240207
chr1:136041041	0.0625	0.037037	0.0833333	0.217391	0.148148	0.322581	0.00855533	0.711844
chr1:127386893	1	0	1	0	0	0	8.78e-07	0.000328893
chr1:56955569	1	1	0	1	0.428571	1	0.0316897	0.999994
chr1:78908649	0.7	0.5	0.333333	0.2	0	0.25	0.0624062	0.999994
chr1:51910055	0.428571	0.363636	0.571429	1	0.692308	1	0.000518666	0.105405
chr1:36568234	0.163265	0.244444	0.444444	0.037037	0.0714286	0.125	0.0139719	0.942664
chr1:182520130	0.423077	0.461538	0.333333	0.125	0.322581	0.153846	0.0296943	0.999994
chr1:71250365	0.888889	1	1	0.666667	0.714286	0.666667	0.0127172	0.899825
chr1:125470075	0.466667	0.666667	1	1	0.878788	0.857143	0.00695282	0.647553
chr1:89879139	0.583333	0.833333	1	1	1	1	0.00345459	0.418304
chr1:131003577	0.25	0.368421	0.428571	0	0.0625	0.2	0.00636162	0.622132
chr1:182892013	0	0.666667	0.545455	1	0.833333	0	0.0241764	0.999994
chr1:27276612	0.3	0.842105	1	1	1	1	0.00892293	0.727839
chr1:132841567	0.5	1	0	1	1	1	0.0491411	0.999994
chr1:171237620	0.848485	0.972973	1	0.666667	1	0.75	0.0265579	0.999994
chr1:189700616	0.612903	0.704545	0.280374	0	0.0731707	0.197368	0.000155823	0.0398787
chr1:130422942	0	0.333333	0.3	0.571429	0.5	0.869565	0.00290862	0.375695
chr1:41006676	1	1	0.5	0.285714	0.73913	1	0.00299658	0.383448
chr1:13616764	0.764706	0.666667	0.8	1	0.959184	1	0.00115826	0.196507
chr1:156074825	0.615385	0.8	0	0.84	0.727273	1	0.0169472	0.999994
chr1:165776251	0.666667	1	0.8	0.4	1	0.5	0.00486229	0.518857
chr1:119182781	0.85	0.966667	0.810811	0.785714	0.6	0.592593	0.0119593	0.871799
chr1:92403639	1	1	0.833333	0.75	0.5	1	0.00798238	0.702797
chr1:24246722	0.5	0.714286	0	0	1	1	0.000497897	0.101595
chr1:85112476	0.833333	0.5	0.733333	1	1	0.8	0.00776525	0.695441
chr1:140910061	0.333333	0.75	0.875	1	1	0.666667	0.0132192	0.914119
chr1:182501176	0.666667	0.142857	1	1	0.875	1	0.000369174	0.0811403
chr1:185099286	0.166667	0.5	0	0	0	0	0.0300736	0.999994
chr1:167927561	0.648649	0.742424	0.744186	0.843137	0.897436	0.895833	0.00673778	0.637692
chr1:30628115	0.509091	0.666667	0.688406	0.837209	0.809524	0.833333	0.00110195	0.191333
chr1:73924843	1	0.916667	1	0.5	0	1	6.47e-06	0.0022136
chr1:74793551	0	0.0263158	0.0285714	0.333333	0.2	0.0384615	0.0171582	0.999994
chr1:189061537	0.293578	0.21	0.141935	0.343137	0.486842	0.647619	0.00144279	0.234756
chr1:56970788	0.416667	0.285714	0	0	0.105263	0	0.0153571	0.997781
chr1:177461173	0	0	0	0	0.5	0.5	0.00825598	0.706295
chr1:39690008	0.954545	0.861111	1	0.8	0.541667	0.73913	0.00331218	0.410947
chr1:126621266	0.6	0.5	1	1	1	1	0.051112	0.999994
chr1:34417771	1	0.965517	1	1	1	0.5	0.0154035	0.999754
chr1:155765147	0.666667	0.285714	0.428571	1	0	0.75	0.000351796	0.0778878
chr1:132331450	0.833333	0.434783	0.357143	0.7	0.857143	1	0.00461201	0.512011
chr1:81444320	0.315789	0.428571	0	0.875	0.864865	0.333333	0.000699101	0.132555
chr1:134087067	0.612903	0.59596	0.601266	0.714286	0.765957	0.905405	0.0049993	0.529208
chr1:33865389	1	0.68	0.916667	1	0.903226	0.918919	0.0126759	0.898168
chr1:127569134	1	1	1	0.5	1	1	0.107533	0.999994
chr1:20142824	0.714286	0.666667	1	1	0.916667	1	0.017965	0.999994
chr1:135664221	0.333333	0.275862	0.222222	0	0	0.2	0.00806112	0.702797
chr1:181817098	0.9	0.714286	0.333333	0	0.615385	0.6	0.0243352	0.999994
chr1:118760608	1	1	1	0.5	0.375	0	0.000148616	0.0381926
chr1:122999117	0.237624	0.602564	0.2125	0.515152	0.506849	0.734177	0.034383	0.999994
chr1:155244697	0	0.375	0	0	0	0	0.0327123	0.999994
chr1:58885694	0.75	0.708333	0.5	0.222222	0.346154	0.25	3.24e-05	0.0098318
chr1:78726241	0.241379	0.251908	0.363128	0.391753	0.430233	0.705263	0.0181679	0.999994
chr1:52501883	0.357143	0.444444	0.5	0.727273	0.727273	1	0.0208189	0.999994
chr1:85893098	1	1	1	0.5	1	1	0.00359504	0.432011
chr1:119234650	0.208955	0.295455	0.266667	0.367347	0.581395	0.392157	0.0145776	0.967616
chr1:75375278	0	0.25	1	1	0	0	0.00114697	0.195598
chr1:85298529	0.6	0.555556	0.25	1	0.75	0.75	0.0362497	0.999994
chr1:166380394	1	1	0	0.142857	0.692308	1	0.0183174	0.999994
chr1:131298386	1	1	0.944444	0.6	0.666667	0.947368	0.025212	0.999994
chr1:71724053	0	0.166667	0.25	0	0.9	0.166667	0.0458562	0.999994
chr1:8087554	0.5	0.75	0.8	1	1	1	0.0121442	0.877372
chr1:155790162	0	0	0	0.5	0	0	0.0659598	0.999994
chr1:195339984	0.916667	0.5	1	1	0.888889	0.941176	0.0247384	0.999994
chr1:36269616	0.34127	0.38835	0.264706	0.52	0.428571	0.564706	0.0133065	0.916194
chr1:162004645	0.259259	0.512821	0.333333	0.147059	0.139535	0.173913	0.0067865	0.640054
chr1:36113849	1	0	1	1	0.5	1	0.0163074	0.999994
chr1:85223277	0.964912	0.966667	1	0.869565	0.62069	0.916667	0.0189349	0.999994
chr1:131963800	0.037037	0.0322581	0.285714	0.196078	0.173077	0.217391	0.00560406	0.571746
chr1:190270496	0.878049	0.736842	0.8	1	1	0.9	0.0128855	0.907463
chr1:72254631	0.571429	0.5	0	0	0	0	0.00801726	0.702797
chr1:182751507	0.271186	0.133333	0.166667	0.333333	0.433333	0.468085	0.0106877	0.816125
chr1:89271851	0.789474	1	1	0.333333	0.625	0.470588	0.00058605	0.115674
chr1:54199632	1	1	1	0.636364	0.923077	0.935484	0.0156604	0.999994
chr1:171044787	0	0.181818	0	0	0.478261	0	0.0125881	0.894074
chr1:191476209	0.263158	0.378947	0.315789	0.396552	0.8	0.568627	0.0102037	0.79157
chr1:36014103	0.285714	0.393939	0.45283	0.777778	0.714286	0.733333	0.0014656	0.238211
chr1:193142649	0.878505	0.90625	0.855769	0.779661	0.693878	0.675325	0.00328815	0.408301
chr1:186413552	0.357143	0.52	0.8	0.6	0.695652	0.913043	0.00336627	0.41527
chr1:187676513	0.833333	0.666667	1	1	0	0.25	5.55e-10	9.86e-07
chr1:127236648	1	0.545455	0.733333	0.8	1	1	0.00740401	0.671941
chr1:88608488	0.844444	0.815603	0.865385	0.793814	0.654321	0.542857	0.0169769	0.999994
chr1:70853563	0.0416667	0.0634921	0.0440252	0.153846	0.157143	0.19	0.00249018	0.335719
chr1:46896898	0.780952	0.694737	0.842105	0.894737	0.954545	0.976744	0.00138061	0.227333
chr1:155232521	0.191358	0.0918367	0.117647	0.232	0.269663	0.356322	0.00907382	0.736711
chr1:119098151	0.0754717	0.078125	0.105263	0.183673	0.2	0.310345	0.00979094	0.771921
chr1:135943126	0.865385	0.788732	0.827586	0.931818	0.969697	0.955882	0.00381624	0.450534
chr1:24964378	0.571429	0.533333	0.5	1	1	0.714286	0.00751576	0.680302
chr1:74904810	0.909091	0.928571	0.883117	0.772727	0.583333	0.76	0.014583	0.967616
chr1:89992963	0	0	0	0.5	0.642857	0	6.52e-06	0.00222807
chr1:85013151	0.916667	1	0.714286	1	0.166667	0.875	0.0422056	0.999994
chr1:188061006	0.642857	0.5	0.333333	0.846154	0.681818	0.96	0.00926099	0.745396
chr1:154164219	0.625	0.625	0.6	1	0.5	1	0.0382662	0.999994
chr1:36763621	0.8	0.5	1	1	1	1	0.00687818	0.646279
chr1:155232489	0.106796	0.130769	0.168	0.173077	0.304762	0.56044	0.0259833	0.999994
chr1:48368568	1	1	1	0.875	1	0.5	0.0245518	0.999994
chr1:10451317	0.952381	0.928571	1	0	0.826087	0.789474	0.0188205	0.999994
chr1:58322122	0.925	1	1	0.761905	0.857143	0.666667	0.0199926	0.999994
chr1:131018763	1	1	1	1	0.692308	0.666667	0.0593201	0.999994
chr1:83234856	0.5	1	0.75	1	0.2	1	0.0815556	0.999994
chr1:170573259	1	1	0	0.642857	0.862069	1	0.0205436	0.999994
chr1:91618396	0.263158	0.25	0.355932	0.493671	0.375	0.68254	0.00926935	0.745672
chr1:136215872	1	0.857143	1	0.25	0	1	0.00615391	0.607476
chr1:117808057	1	0.75	1	1	0.5	0.5	0.0542519	0.999994
chr1:46296828	0.326241	0.526316	0.296296	0.602941	0.685185	0.595745	0.00188668	0.272691
chr1:135942845	1	0.333333	1	1	0.823529	1	0.0271691	0.999994
chr1:114809255	0.454545	0.714286	0.8	1	1	0.916667	0.000735502	0.137447
chr1:135360798	0.644231	0.658228	0.57971	0.859155	0.758621	0.77193	0.00613087	0.607037
chr1:190403693	0.692308	1	1	0.5	0.571429	0	0.028899	0.999994
chr1:24246733	0.5	0.714286	1	0	1	0	0.000497897	0.101595
chr1:118151175	1	1	1	0.666667	0.727273	1	0.0218716	0.999994
chr1:159151833	1	1	1	0.777778	1	0.636364	0.00592469	0.592449
chr1:151086668	0.2	0.0714286	0	0.625	0.125	0.333333	0.021813	0.999994
chr1:75375309	0	0.25	0	1	0	0	0.00114697	0.195598
chr1:180333296	1	1	1	0.888889	0.551724	1	0.0164083	0.999994
chr1:155071548	0	0.5	0	0	0.4375	1	0.0338472	0.999994
chr1:71494044	0.424242	1	0.780488	0.828571	0.931034	1	0.03884	0.999994
chr1:39197909	0.857143	1	0.5	1	0.4	1	0.0227307	0.999994
chr1:155232073	1	1	1	1	0.6	0	0.0707361	0.999994
chr1:127749117	0.685185	0.731183	0.801471	0.924051	0.844444	0.883117	0.00861784	0.711844
chr1:39434719	0.735294	0.689655	0.857143	0.346154	0.590909	0.5	0.0137319	0.935675
chr1:164916447	0.3125	0.833333	0.75	1	0.931034	1	0.000684116	0.131255
chr1:90160119	0.025641	0.109375	0.0384615	0.1875	0.177778	0.282051	0.00554057	0.567955
chr1:40891043	0.943662	0.888889	1	0.763158	0.75	0.769231	0.0029634	0.38114
chr1:133012508	0.875	1	1	0.666667	0.625	0.5	0.0122044	0.878806
chr1:152045221	0.7	0.625	1	1	0.833333	1	0.0295396	0.999994
chr1:85935807	0.6	0.571429	0.0909091	0.875	1	0.545455	0.00498605	0.5287
chr1:132951990	0.666667	1	0	0.384615	0.478261	1	0.0287147	0.999994
chr1:85286656	0.625	0.5	1	1	0.818182	0.928571	0.0315033	0.999994
chr1:186988360	0	0.428571	0.461538	0.125	0.307692	0.142857	0.0428823	0.999994
chr1:164863338	1	0.555556	0.6	0.166667	0	0	5.14e-06	0.00179957
chr1:187408195	0.427673	0.465517	0.355072	0.22807	0.294737	0.256098	0.00733318	0.667837
chr1:36273511	0.615385	0.653846	0.666667	0.428571	0.416667	0.473684	0.0158458	0.999994
chr1:74859350	0	0.363636	0.25	0.846154	0.5	1	0.0110749	0.831965
chr1:131295524	1	1	1	0.75	0.736842	1	0.043839	0.999994
chr1:191446042	0.122449	0.175	0.207792	0.0566038	0	0.0571429	0.00362278	0.433469
chr1:137440524	1	1	1	0.75	0.5	0.6	0.0170892	0.999994
chr1:191144114	0.857143	0.625	0.75	1	1	1	0.00498252	0.528697
chr1:156074704	0.923077	0.857143	0.25	0.96	1	1	0.0199762	0.999994
chr1:132095789	0.26087	0.470588	1	0.6	0.692308	0.25	0.0369874	0.999994
chr1:85457308	1	0.5	0.666667	0.5	1	0.666667	0.0200096	0.999994
chr1:141019390	0.857143	0.545455	0.846154	0.272727	1	0.4	0.0029497	0.379702
chr1:76071113	0	0.5	1	1	0.333333	0	0.0371404	0.999994
chr1:73938930	0.65625	0.272727	0	0.25	0.2	0.1	0.0115405	0.853362
chr1:131121134	0.25	0.384615	0	0.555556	0.575	0.875	0.000495122	0.101425
chr1:161992020	0.666667	0.285714	0.358974	0.764706	0.625	1	6.09e-05	0.0176075
chr1:171816677	0.1875	0.4	0.5	0.5	0.577778	0.454545	0.038188	0.999994
chr1:43298115	1	0.5	1	1	1	1	0.0405938	0.999994
chr1:156055889	1	1	1	0.809524	0.888889	0.761905	0.0092027	0.743761
chr1:58304613	0.391753	0.385714	0.34	0.209677	0.142857	0.202532	0.00157085	0.244483
chr1:189787326	0	0.0666667	0	0.324324	0.130435	0.285714	0.00568459	0.577233
chr1:88671439	0.666667	1	0	1	1	1	0.00656805	0.635884
chr1:59144645	0	1	0.4	0.8	1	1	0.0453717	0.999994
chr1:61076138	0.44375	0.312102	0.471503	0.327044	0.136364	0.177966	0.00892717	0.727839
chr1:85457309	1	1	1	1	0.769231	0.666667	0.00338216	0.416549
chr1:97770113	0	0	0	0.5	0	0	0.0405137	0.999994
chr1:149871401	0	1	1	0.4	1	1	0.0347001	0.999994
chr1:150338020	0.214286	0.181818	0.0909091	0.428571	0.5	0.285714	0.0240834	0.999994
chr1:119417561	0.304348	0.428571	0	0.560976	0.631579	0.846154	0.0001595	0.0406818
chr1:118054869	0.27027	0.233333	0	0.644444	0.358974	0.255319	0.0316777	0.999994
chr1:35425043	0.666667	0.75	1	1	0.909091	0.947368	0.030835	0.999994
chr1:172377246	0	0.75	0	0	0.25	0.5	0.143408	0.999994
chr1:126621186	0.4	0	0	1	0.923077	1	0.0123128	0.881433
chr1:164863353	1	0.222222	0.8	0	0	0	4.31e-06	0.00151286
chr1:61198137	0.162791	0.0869565	0.188235	0.2	0.34375	0.394737	0.0112161	0.83799
chr1:144083074	1	1	1	1	0.4	1	0.00485263	0.518558
chr1:152130770	0.407407	0.583333	0	0.238095	0.294118	0	0.0138619	0.940265
chr1:125883883	1	1	1	1	0.52381	1	0.00547596	0.562478
chr1:64107788	0.666667	0.6	0.578947	0.333333	0.428571	0.222222	0.0257471	0.999994
chr1:185930954	0.571429	0.666667	1	0.2	1	1	0.0765	0.999994
chr1:39687743	0	1	1	1	0.666667	1	0.073171	0.999994
chr1:135181871	0.8	0.9	1	0.333333	0.685714	0.25	0.0124838	0.888728
chr1:85582905	0.5	0.25	0.833333	0	0.166667	1	0.0566115	0.999994
chr1:45090843	0.636364	0.5	1	1	1	1	0.00327595	0.407121
chr1:39690893	0.846154	1	0.884615	0.731707	0.25	0.615385	0.00635079	0.622132
chr1:31552031	0.8	0.75	1	0.6	1	0.6	0.0340456	0.999994
chr1:153964017	0.467742	0.36	0.34	0.763158	0.555556	0.617647	0.00241201	0.327813
chr1:37070793	0.8	0.8	1	0.555556	0.833333	0.1	0.0316431	0.999994
chr1:13104107	0.444444	0.409091	0.611111	0.333333	0	0.222222	0.00696956	0.647553
chr1:17097623	0	0	0	0	0	0.6	0.0117379	0.862883
chr1:183435184	0.75	0	0.75	0.666667	0	1	2.03e-05	0.00641517
chr1:133077136	0	0.0625	0.333333	0.375	0.4	0.333333	0.00259642	0.347025
chr1:55235450	0	0.285714	0	0.571429	0	0.333333	0.0877678	0.999994
chr1:158879860	0.5	1	1	1	1	1	0.0805859	0.999994
chr1:126621263	0.6	1	1	1	1	1	0.051112	0.999994
chr1:177637455	0.527027	0.5	0.586207	0.731707	0.837209	0.632653	0.00861461	0.711844
chr1:90545398	0.727273	0.793103	0.957447	0.652174	0.692308	0.533333	0.0107565	0.817255
chr1:55473998	0.722892	0.589744	0.633929	0.767442	0.810811	0.893939	0.0078888	0.701927
chr1:131129793	1	0.9	0.6875	1	1	1	0.0224707	0.999994
chr1:34068765	1	0.842105	0.75	1	1	1	0.0093174	0.747943
chr1:29586235	1	0.714286	0.731343	1	0.890625	0.918033	0.000815827	0.149861
chr1:4808961	0.162162	0.24	0.2	0.375	0.4375	0.608696	0.00236823	0.323027
chr1:136789568	0.5	1	1	1	1	1	0.0299239	0.999994
chr1:186234576	0.5	0.517241	0.5	0.192308	0.428571	0.272727	0.0148019	0.974329
chr1:72849622	0	0.266667	0.444444	0.583333	1	0.833333	2.2e-06	0.000791911
chr1:37612728	0.533333	0.692308	1	1	0.826087	0.9	0.00155644	0.244483
chr1:74571559	0.666667	0.833333	0.941176	0.428571	1	1	0.0294004	0.999994
chr1:130422950	0	0.333333	0.4	0.571429	0.5	0.782609	0.0301283	0.999994
chr1:85114325	0.727273	0.8	0.25	1	1	1	0.00128957	0.214212
chr1:75316057	0.6	0.333333	1	1	1	1	0.0737094	0.999994
chr1:191049137	1	0.5	1	1	0.75	1	0.0447356	0.999994
chr1:133996678	0.862069	1	1	0.772727	0.666667	0.5	0.0131596	0.913158
chr1:167878679	0.739726	0.815385	0.884615	0.957746	0.904762	0.954545	0.00636999	0.622548
chr1:92344193	0.833333	0.851351	0.907895	1	1	0.979592	0.000182527	0.0457059
chr1:41157209	0.0818713	0.056962	0.110638	0.25	0.201835	0.207547	0.00169791	0.257494
chr1:119115257	1	0.466667	0.666667	0.916667	1	1	0.000446937	0.0934698
chr1:88608267	0.1	0.4	1	1	0.692308	0.75	0.00066609	0.128286
chr1:190403728	0.615385	1	1	0.25	0.464286	0.666667	0.00492025	0.523561
chr1:55535170	0	0.0104167	0.00729927	0.406977	0.119048	0.0980392	0.00866204	0.715103
chr1:162256524	0.463158	0.239437	0.324561	0.692308	0.706897	0.448276	0.00278861	0.364858
chr1:181426385	0.25	0.842105	1	1	1	1	0.0154905	0.999994
chr1:31301030	1	0.636364	0.64	1	1	1	0.000422769	0.0892811
chr1:167255927	0	1	1	1	0.2	0	0.000350883	0.0777997
chr1:56098896	0.827586	0.789474	0.848485	1	1	0.92	0.0100011	0.781636
chr1:77289893	0.555556	0.25	1	1	0.911765	1	2.91e-05	0.00893251
chr1:179647128	0.487179	0.333333	0.285714	0.5	0.65	0.888889	0.0165945	0.999994
chr1:119380231	0.792453	0.929577	0.874074	0.670588	0.717391	0.777778	0.0116139	0.856685
chr1:121416640	0.142857	0.444444	0.25	0.5	0	0.666667	0.0859248	0.999994
chr1:85000967	0.166667	0.75	0.4	1	1	0.5	0.000226355	0.0545981
chr1:134747783	0.192308	0	0	0.666667	0.444444	0	0.0510868	0.999994
chr1:133127575	0.736842	0.625	0.5	0.166667	0.411765	0.533333	0.0257475	0.999994
chr1:171288941	1	0.897436	0.938776	0.714286	0.744186	0.829787	0.00539811	0.558279
chr1:165617242	0	0.0357143	0.0454545	0	0.2	0.533333	0.00880542	0.722
chr1:84962939	1	0.888889	0.8	0.857143	0.2	1	0.0418854	0.999994
chr1:86605362	0.75	1	1	1	1	1	0.0468405	0.999994
chr1:67223934	0.621622	0.5	0.571429	0.857143	0.764706	0.709677	0.0302078	0.999994
chr1:75451170	1	0.75	0.5	0.111111	1	1	0.000879107	0.159162
chr1:37631911	0.777778	0.677419	0.7	0.833333	0.9	0.969697	0.0053273	0.55361
chr1:91595665	0.59375	0.777778	0.5	0.833333	0.892857	0.875	0.0128276	0.905519
chr1:128456968	0	0	0.6	0	1	0.875	0.0626609	0.999994
chr1:183043526	1	1	1	1	0.777778	0	0.00275975	0.363045
chr1:46296733	0.251748	0.368421	0.185185	0.347222	0.472222	0.574468	0.0215044	0.999994
chr1:155244706	0	0.375	0	0	0	0	0.0327123	0.999994
chr1:165617038	0.52381	0.459016	0.411765	0.790323	0.608696	0.734375	0.000775955	0.143585
chr1:73925129	1	1	0	1	0.25	1	0.0496321	0.999994
chr1:141329348	1	0.666667	0.916667	0.636364	0.555556	1	0.0129833	0.90879
chr1:19237294	0	0	0	0.333333	0.294118	0	0.0323187	0.999994
chr1:88769913	0.583333	1	1	1	1	1	0.0312064	0.999994
chr1:97980988	0.888889	0.333333	1	0.888889	0.966667	1	0.00836188	0.711844
chr1:37064648	1	0.909091	0.916667	1	0.2	0.666667	0.0360141	0.999994
chr1:95230658	0.333333	0.533333	0.384615	0	0	0	1.11e-06	0.000412176
chr1:34377932	1	1	1	0.5	0.642857	0	0.0355529	0.999994
chr1:8788536	0.5	0.6	0.818182	0	0.375	0	0.00282635	0.3679
chr1:175124515	0.627451	0.459016	0.681416	0.694444	0.804878	0.851852	0.0172825	0.999994
chr1:155263783	0.666667	0.6	0.5	0	1	1	0.052049	0.999994
chr1:71434488	0.758621	0.92	1	1	1	1	0.00955893	0.759658
chr1:151183052	0.909091	1	1	0	0.5625	1	0.0144123	0.961405
chr1:74100767	0.666667	0.714286	1	1	0.916667	0.909091	0.00756574	0.682176
chr1:126753122	0.75	1	1	0.823529	0.647059	0.866667	0.0175478	0.999994
chr1:91611786	0.555556	0.619048	0.222222	0.6875	0.886364	0.703704	0.00943111	0.754264
chr1:75252299	1	1	0	0.0833333	0.384615	1	0.000480953	0.0992097
chr1:153414432	0.625	0.705882	0.875	1	1	0.666667	0.0058144	0.586078
chr1:127508568	0.492063	0.390244	0.526316	0.236842	0.361111	0.27907	0.0180804	0.999994
chr1:134044545	0.515464	0.576087	0.6	0.637681	0.791045	0.843137	0.00769478	0.690359
chr1:117054123	0.928571	0.894737	0.9375	0.428571	0.777778	0.8	0.0220564	0.999994
chr1:63401962	0.222222	0.263158	0.285714	0.434783	0.518519	0.666667	0.00206757	0.292042
chr1:171419112	0.676471	0.733333	0.1	0.96	0.7	0.727273	0.0353344	0.999994
chr1:64089188	0.941176	0.916667	1	1	0.5	1	0.015538	0.999994
chr1:83234827	1	1	0.75	1	0.2	1	0.0815556	0.999994
chr1:12795553	0.666667	0.5625	0.588235	0.411765	0.333333	0.4	0.0313063	0.999994
chr1:78352209	1	1	1	0.6	0.75	1	0.0386138	0.999994
chr1:131003615	0.5	0.647059	0.636364	0.0526316	0	0.666667	0.0213367	0.999994
chr1:72322987	0.125	0.4375	0.21875	0.736842	0.416667	0.714286	0.000309187	0.0720458
chr1:189840881	0.841463	0.824561	0.794118	0.981818	0.9375	0.954545	0.00127562	0.21236
chr1:89832450	1	0.933333	0.909091	0.888889	0.6	0.5	0.025147	0.999994
chr1:114662599	1	1	1	0.666667	0.666667	1	0.0199183	0.999994
chr1:102605249	1	1	1	1	1	0.25	0.0389494	0.999994
chr1:154190701	0.636364	1	1	0.444444	0.45	1	0.0220787	0.999994
chr1:177699676	0.6	1	0.8	1	1	1	0.0397537	0.999994
chr1:128827754	0.844444	0.785714	0.285714	1	1	1	0.000241831	0.0578688
chr1:152801449	0.375	0.428571	0.56	0.25	0.333333	0.214286	0.0347819	0.999994
chr1:181358691	0.5	0.142857	0.275862	0.681818	0.5	0.5	0.00175755	0.261024
chr1:132095793	0.217391	0.235294	0	0.5	0.653846	1	0.000148729	0.0381926
chr1:75404902	0.875	0.625	0.75	0.964286	0.942857	0.923077	0.0143611	0.961196
chr1:24793047	0.627907	0.689655	0.488889	0.75	0.888889	0.777778	0.00794109	0.702797
chr1:171419224	0.382353	0.357143	0	0.458333	0.75	0.727273	0.0259217	0.999994
chr1:120235500	0.894737	0.939394	0.828947	0.666667	0.759259	0.716981	0.0042959	0.491782
chr1:85275219	1	1	1	0.2	1	1	2.3e-05	0.00720512
chr1:192834326	0	0	0.222222	0	1	0.25	0.00846861	0.711844
chr1:153095540	0.214286	0.272727	0.6	0.533333	0.586207	0.4	0.0421274	0.999994
chr1:133486758	0.5	1	1	1	1	0	0.052288	0.999994
chr1:138910340	0.4	0.352941	0.615385	1	0.8	1	5.84e-06	0.00202715
chr1:45519943	0.933333	1	1	0.583333	0.5	1	0.0303272	0.999994
chr1:138120105	0.333333	0	1	0.5	0.333333	0.5	0.0363083	0.999994
chr1:178143186	0.7	0.6	0.7	0.785714	0.928571	0.928571	0.02831	0.999994
chr1:176584888	0.689655	0.578947	1	0.888889	0.852941	1	0.0104733	0.805611
chr1:91449639	1	0.571429	0	0.75	0.9	1	0.00483966	0.518558
chr1:159172084	0	0.46875	0.733333	0.933333	0.695652	0.8	0.029393	0.999994
chr1:77412453	0.333333	0.25	0.5625	1	1	0.666667	0.00217337	0.302739
chr1:184426945	0.5	0.75	0.666667	0	0.1	0.666667	0.0010834	0.1889
chr1:156483123	1	1	0	0.222222	0.666667	0.666667	0.000322564	0.0745464
chr1:37635961	0.7	0.659574	0.647059	0.35	0.515152	0.42	0.00325836	0.405603
chr1:193002576	0.666667	1	1	1	1	1	0.0058729	0.589283
chr1:101499182	0.826087	0.8125	1	1	1	1	0.0052981	0.552859
chr1:38994925	0.877193	0.37037	0.2	1	1	0.571429	0.0657009	0.999994
chr1:69680385	0.666667	0	0.214286	0.625	0	0.5	0.061904	0.999994
chr1:34439727	0	0	0	0	0.75	0	0.00124559	0.208512
chr1:33945909	0	0.733333	0.652174	0.5	0.4	0.3125	0.00856225	0.711844
chr1:121551909	0.910256	0.791667	0.886364	0.986667	0.970588	0.985915	0.00188723	0.272691
chr1:167581219	1	0.727273	0.461538	0.2	0.333333	0.222222	0.00873772	0.718769
chr1:72854348	0.186667	0.246377	0.210526	0.333333	0.432432	0.363636	0.0154488	0.999994
chr1:156204212	0.153846	0.5	0.2	0.1	0	0	0.0187049	0.999994
chr1:94242207	0.833333	1	1	1	0.5	1	0.074895	0.999994
chr1:189550897	1	1	0.25	1	1	1	0.000596068	0.117243
chr1:183097836	0.807692	0.676471	0.75	0.884615	0.967742	0.944444	0.00597504	0.595513
chr1:98542753	0.928571	0.913043	1	0.814815	0.653846	0.7	0.00591356	0.591728
chr1:131972865	0.75	1	0	0	0.1	1	0.0136623	0.932193
chr1:182611980	0.571429	1	1	0	1	1	0.0317045	0.999994
chr1:183253202	0.583333	0.6	0	0	0.25	0.5	0.0123104	0.881433
chr1:157621842	0.944444	0.821429	0.777778	0.967742	1	1	0.00340502	0.417024
chr1:153207612	1	0.454545	1	0	1	0	0.000221095	0.0535845
chr1:157612846	0.714286	0	0.769231	1	1	1	0.0103276	0.796994
chr1:170301435	1	0.5	0.666667	1	1	1	0.00803927	0.702797
chr1:190807608	0.826087	0.736842	0.857143	0.944444	1	1	0.0111901	0.836457
chr1:87127606	0	0	0	1	0	0	0.1283	0.999994
chr1:171065996	0	0.25	0.5	0	0	0	0.0347388	0.999994
chr1:101310787	0.857143	0.666667	0.166667	0.5	1	0.666667	0.0460988	0.999994
chr1:191939803	0.393939	0.622222	0.52	0.647059	0.777778	0.885714	0.00756509	0.682176
chr1:75360096	0.416667	0.222222	0.25	0.583333	0.888889	0.538462	0.00876774	0.719994
chr1:189016093	1	1	1	0.666667	0.75	0.6	0.0616947	0.999994
chr1:37099653	0.975	0.888889	0.727273	0.538462	0.76	0.866667	0.0245019	0.999994
chr1:112838661	0.875	1	0.75	0.5	1	1	0.0478794	0.999994
chr1:34666800	1	1	0.909091	0.5	1	0.5	0.0338918	0.999994
chr1:38604880	1	1	1	1	0.625	1	0.0290281	0.999994
chr1:153695884	0.846154	0.857143	0.892857	0.977273	1	0.981481	0.000493947	0.101336
chr1:178143233	1	0.8	0.6	1	1	0.857143	0.0254833	0.999994
chr1:103753160	0.8	1	1	1	1	0.25	0.00815667	0.702797
chr1:156378526	0.5	1	1	1	0.333333	1	0.103835	0.999994
chr1:87716152	0.975904	0.986301	0.960784	0.82	0.897436	0.781818	0.00175699	0.261024
chr1:131191481	0.714286	1	1	0.454545	1	1	0.00390984	0.458716
chr1:190464648	1	1	1	0.5625	0.833333	1	0.0112723	0.84064
chr1:131282540	0.428571	0.833333	1	1	0.875	1	0.0221399	0.999994
chr1:182892357	0.777778	1	0.285714	1	0.941176	1	0.00503862	0.531519
chr1:175030515	0.932203	0.9	0.833333	0.581395	0.75	0.840909	0.0134378	0.923131
chr1:135749495	0.741935	0.701754	0.53125	0.486486	0.487805	0.375	0.0256655	0.999994
chr1:189582227	0.5	0.75	0.272727	1	1	1	0.00906783	0.736711
chr1:31492386	0.556604	0.504854	0.75	0.878378	0.6875	0.87037	0.00252066	0.339222
chr1:89599293	0	0	0.909091	0	0	0	3.58e-05	0.0107956
chr1:91345089	0	0	0	0	0	0.75	0.0649015	0.999994
chr1:63439525	0.916667	1	1	0.555556	0.783784	0.6	0.0210936	0.999994
chr1:149545506	0.260417	0.328767	0.267857	0.827586	0.363636	0.526316	0.00436689	0.499099
chr1:191092340	0.255682	0.323529	0.472826	0.554455	0.698795	0.695312	0.000108374	0.0290657
chr1:40313387	0.866667	1	1	0.6	0.678571	0.6	0.00872634	0.718769
chr1:159392856	0.666667	0.7	0.857143	0.947368	0.882353	1	0.0106568	0.815099
chr1:40743893	0.818182	0.571429	1	1	0.911111	1	0.00832364	0.709672
chr1:180456729	0.369565	0.37931	0.818182	0.777778	0.470588	0.717949	0.0277867	0.999994
chr1:13897300	1	0.5	0.5	0.0869565	0	0.363636	0.000568202	0.112593
chr1:182963048	1	1	1	1	0.625	1	0.0610565	0.999994
chr1:193330264	0.75	0	0	0	0	0	0.00143527	0.234038
chr1:33777276	0.777778	0.75	1	1	1	1	0.0320015	0.999994
chr1:132787666	0.432836	0.395349	0.446154	0.538462	0.65	0.684211	0.00893991	0.728091
chr1:118497938	1	0.977273	0.8	0.840909	0.833333	0.758621	0.00298483	0.382269
chr1:189787325	0	0	0	0.266667	0.178571	0.222222	0.00172046	0.259781
chr1:97494847	0.666667	0.75	1	1	1	1	0.00707283	0.650768
chr1:190807457	0.913043	0.894737	1	0.647059	0.545455	0.888889	0.00986919	0.776549
chr1:132042762	0.5	0.888889	1	0.666667	0.666667	0.25	0.0447555	0.999994
chr1:89090845	0.321429	0.52	0.5	0.428571	0.777778	0.833333	0.00936533	0.750593
chr1:171284695	1	1	0.666667	1	0.666667	0.5	0.00580831	0.586078
chr1:136824189	0.424658	0.351351	0.408163	0.563107	0.59322	0.519231	0.0144808	0.964077
chr1:37141964	0.375	0.384615	0.333333	1	0.666667	0	0.00173397	0.261024
chr1:135997771	0.6	0.7	0.827586	1	0.916667	1	0.00155196	0.244483
chr1:151086585	0.357143	0.214286	0	0.9375	0.5	0.583333	8.63e-05	0.0241621
chr1:136215923	1	0.857143	1	0.25	0	1	0.00615391	0.607476
chr1:85275209	1	1	1	0.2	1	1	2.3e-05	0.00720512
chr1:127508604	0.730159	0.829268	0.657895	0.378378	0.694444	0.44186	0.00884346	0.724142
chr1:171280331	0	0	0	0	0.444444	0	0.0336824	0.999994
chr1:181345771	0.23913	0.133333	0.0714286	0.35	0.5625	0.25	0.0284111	0.999994
chr1:122772825	1	1	1	0.5	0.75	1	0.0384132	0.999994
chr1:45587280	0.5	0.6	1	0.857143	0.909091	0.5	0.0241188	0.999994
chr1:186413580	0.363636	0.3	0.25	0.7	0.666667	0.5	0.0151819	0.990758
chr1:82287806	0.4375	0.0833333	1	0.521739	0.647059	0.333333	0.0227993	0.999994
chr1:156310722	0	0	0	1	0	0	0.114871	0.999994
chr1:100781115	0.234637	0.293233	0.465517	0.411111	0.5	0.68932	0.0312599	0.999994
chr1:130422947	0.666667	0.0909091	0.25	0.666667	0.266667	0.575758	0.0330121	0.999994
chr1:36030677	0.222222	0.375	0.428571	0	0	0.111111	0.00199554	0.285067
chr1:151079566	0.714286	1	1	0.5	0.5	1	0.086261	0.999994
chr1:91298939	0.272727	0.214286	0.153846	0.166667	0.5	0.75	0.0398575	0.999994
chr1:133871309	0.212963	0.191176	0.444444	0.352113	0.545455	0.590164	0.0222869	0.999994
chr1:63061126	0.814815	0.8	0.866667	0.955556	1	0.967742	0.00510792	0.53679
chr1:87772983	0.777778	0.863636	0.857143	0.59375	0.673469	0.588235	0.0217843	0.999994
chr1:141631613	0.75	0.857143	1	0.958333	0.958333	1	0.0095148	0.757938
chr1:171044898	0	0.0909091	0.666667	0	0.565217	0.5	0.0213665	0.999994
chr1:170613214	0.604651	0.571429	0.639175	0.918033	0.815789	0.823529	7.34e-05	0.0208632
chr1:172521125	0.5	0	0	0	0	0	0.0386031	0.999994
chr1:84962998	0.333333	0.888889	1	0.142857	0.6	0	0.0151053	0.988541
chr1:184244877	0.714286	0.625	0.8	0.615385	0.117647	0.333333	0.0201226	0.999994
chr1:74946683	1	1	1	0.714286	1	0.6	0.0408922	0.999994
chr1:41752657	0	0	0	0.6	0.25	0.25	0.00114772	0.195598
chr1:78512930	1	1	1	0.5	0	1	0.06787	0.999994
chr1:134998424	0	0.12	0.217391	0.241379	0.588235	0.272727	0.0271826	0.999994
chr1:112151181	0	0	0	0	0	0.428571	0.0453889	0.999994
chr1:183399433	1	1	1	0.666667	0	1	0.00204284	0.289904
chr1:29368313	0.857143	0.761905	0.962963	0.307692	0	0	5.25e-09	5.7e-06
chr1:48546732	0.111111	0.625	0	0.5	1	0	9.41e-06	0.00313437
chr1:65625923	0.921875	0.9	0.891566	0.74	0.633333	0.853659	0.00907502	0.736711
chr1:85097762	0.333333	0.4	0.2	0	1	0	1.03e-05	0.00341212
chr1:53333839	0.666667	1	1	0	0.5	1	0.06787	0.999994
chr1:21096949	0.333333	1	1	1	0.571429	0.666667	0.00266689	0.353855
chr1:184544038	1	1	1	0.774194	0.5	1	0.00122072	0.205259
chr1:15691043	1	1	0	0	1	0.333333	8.65e-11	1.98e-07
chr1:74323202	0.8	1	1	1	0.625	0.6	0.0271763	0.999994
chr1:168676928	0.4	0.333333	0.204545	0.0714286	0.0714286	0.1	0.00343399	0.417961
chr1:24287595	0.958333	1	0.5	0.75	0.777778	0.666667	0.00271889	0.358549
chr1:46650335	1	1	0.857143	0.894737	0.75	0.428571	0.0042803	0.490367
chr1:163968879	1	0.75	0.25	1	1	1	0.00944694	0.754383
chr1:38873998	1	1	1	1	0.615385	1	0.0319029	0.999994
chr1:136789220	0.207101	0.1875	0.222222	0.346154	0.407767	0.451327	0.000454483	0.0946546
chr1:171237176	0.814286	0.651515	0.757576	0.916667	1	0.941176	0.000850212	0.154578
chr1:136162513	1	0.918919	0.903226	0.794118	0.785714	0.636364	0.0199198	0.999994
chr1:110904711	0.125	0.25	0	0.411765	0.388889	0.6	0.00697651	0.647553
chr1:172494179	0.6	0.7	1	1	0.868421	0.5	0.0294965	0.999994
chr1:189582206	1	0.833333	0.454545	1	1	1	0.0644474	0.999994
chr1:185303126	0.981481	0.945205	1	0.816901	0.875	0.761194	0.000752287	0.140296
chr1:35811438	0	0.111111	0	0.214286	0.371429	0	0.0341982	0.999994
chr1:132805437	0.833333	1	1	0.666667	0.622222	0.8125	0.00381075	0.450534
chr1:165846027	0.666667	0.477273	0.576923	0.703125	0.877551	0.735294	0.0135532	0.926503
chr1:17294863	1	1	1	0.666667	0.826087	0.5	0.0111803	0.836143
chr1:55103808	0.785714	0.818182	0	0.6	0.4	0.5	0.00961349	0.763191
chr1:29368394	1	1	1	0.666667	1	0.9	0.0286483	0.999994
chr1:181823196	1	0.5	1	0	1	1	0.0230519	0.999994
chr1:165783450	0.285714	1	1	0.75	1	1	0.0602313	0.999994
chr1:23669854	0.9875	0.92381	0.722222	0.325	0.703704	0.907692	0.0468677	0.999994
chr1:97617058	0.0877193	0.0227273	0.166667	0.264706	0.369565	0.103448	0.0127144	0.899825
chr1:191296829	0.333333	0.666667	1	0	0.137931	0.333333	0.000987051	0.174929
chr1:153126514	0.666667	0.555556	0.333333	1	1	1	0.00975783	0.771193
chr1:188381432	0.932203	0.921053	0.75	0.793103	0.611111	0.789474	0.00468227	0.512011
chr1:138832833	0.75	0.333333	0.8	0.125	1	0.333333	0.00239132	0.325847
chr1:74377205	1	1	1	0.611111	0.791667	0.666667	0.000129426	0.0341656
chr1:120264110	1	0.978723	1	0.794872	0.9	0.787879	0.00133686	0.220852
chr1:133157904	0.5	0.75	1	0.333333	0.333333	0	0.00674878	0.637692
chr1:180403801	0.85	0.769231	0.833333	0.2	0.55	0.333333	0.00021514	0.0528212
chr1:23943912	0.619048	0.888889	0.571429	0	0.333333	0.466667	0.00737881	0.670742
chr1:174787696	0	1	0.666667	0.888889	1	0.8	0.00317365	0.397681
chr1:157613341	0.443478	0.438202	0.35	0.571429	0.606061	0.61194	0.0138851	0.940467
chr1:75252399	0.833333	1	1	0.416667	0.615385	0.75	0.0132521	0.914119
chr1:119221187	0.735294	0.589286	0.685185	0.796296	0.850746	0.930556	0.00351376	0.423431
chr1:131757190	1	0	1	1	0.785714	0.6	0.0359952	0.999994
chr1:181736464	0.75	0.95	0.933333	0.818182	0.333333	0.4	0.00380294	0.450534
chr1:155231326	0.588235	0.52	0.8	0.346154	0.322581	0.461538	0.00860678	0.711844
chr1:148131643	1	0.652174	0.857143	1	1	1	0.00930466	0.747715
chr1:71373681	0.44186	0.583333	0.463768	0.678571	0.652174	0.875	0.00457636	0.512011
chr1:187408196	0.439716	0.480916	0.42069	0.25974	0.260274	0.234234	0.000416098	0.0881188
chr1:142615802	0.956522	1	1	0.7	0.828571	0.8	0.00564991	0.575258
chr1:187882262	0.2	1	1	1	1	1	3.75e-08	3.01e-05
chr1:188108068	0.204545	0.26087	0.2	0.325	0.433333	0.545455	0.0156734	0.999994
chr1:119184038	0.6	0.846154	0.826087	1	1	0.9375	0.0132026	0.914119
chr1:55235434	0.333333	0.571429	0	0.857143	0	0.666667	0.0213182	0.999994
chr1:141186813	0.977778	0.935484	1	0.823529	0.8125	0.727273	0.00316933	0.397681
chr1:21992624	1	1	0.2	1	1	1	3e-05	0.00919674
chr1:181376345	0.875	0.857143	0.885714	0.71875	0.6	0.555556	0.00191276	0.275064
chr1:135735467	0.25	1	1	1	0.875	1	0.00184932	0.268757
chr1:15690961	1	1	0	1	0.625	0.666667	0.0072031	0.659171
chr1:76571971	0.836735	0.802632	0.925926	0.59375	0.636364	0.769231	0.00412073	0.477521
chr1:156809120	0	0.75	0.625	0.333333	0.166667	0.285714	0.0089462	0.728211
chr1:34807199	1	1	0.875	0.368421	0.5	0.636364	2.87e-05	0.00881333
chr1:119166255	0.807692	0.87037	0.764706	0.584906	0.790698	0.413793	0.0167513	0.999994
chr1:119417704	0.466667	0.535714	0.545455	0.878049	0.815789	0.65	0.00130927	0.216944
chr1:30628105	0.545455	0.637255	0.630435	0.686047	0.80303	0.8	0.011965	0.871799
chr1:91770503	0	0.25	0.2	0.5	0.5	1	0.0168545	0.999994
chr1:119022952	0.25	0.25	0.315789	0.454545	0.4	0.62069	0.0096783	0.766776
chr1:35890325	1	0.4	0.5	1	1	1	0.00129333	0.214601
chr1:38973040	0.75	0.714286	0.5	0.378378	0.461538	0.615385	0.0319593	0.999994
chr1:136215898	0.333333	0.857143	0.75	0.25	0	1	0.0247613	0.999994
chr1:131846601	0	0.909091	1	1	0.5	1	0.0544893	0.999994
chr1:171284662	1	1	1	1	0.666667	0.428571	0.00504079	0.531519
chr1:105826022	1	1	1	0.333333	1	1	0.00067936	0.130509
chr1:141019354	0.328947	0.206897	0.191489	0	0	0.101695	0.000289334	0.0681559
chr1:92876696	0.642857	0.757576	0.836735	1	1	0.928571	0.000282405	0.0669415
chr1:167279416	0.619048	0.275862	0.555556	0.652174	0.717949	0.769231	0.0259124	0.999994
chr1:32162305	0.547619	0.475	0	0	0.0465116	0.205128	1.35e-05	0.00441494
chr1:11325220	0.963415	0.980392	1	0.686567	0.681818	0.925373	0.00368338	0.439662
chr1:5820537	0.909091	1	1	0.666667	0.5	1	0.0343126	0.999994
chr1:119998023	1	1	1	1	0.375	1	0.00414345	0.47905
chr1:172245321	0.942857	1	1	0.6	0.842105	0.909091	0.0162411	0.999994
chr1:131954212	0.25	0.409091	0.451613	0.266667	0.5	0.0869565	0.0268529	0.999994
chr1:58220117	1	1	0.75	0.2	1	1	0.0764572	0.999994
chr1:74415072	0.77193	0.728814	0.688889	0.864407	0.918919	0.866667	0.00991257	0.777531
chr1:75241153	0.466667	0.52381	1	0.95	0.592593	1	0.0109803	0.826916
chr1:151252646	1	0	0.12	0.25	0	0.571429	0.0132178	0.914119
chr1:75186722	1	1	1	0.666667	0.75	0.8	0.0119876	0.871902
chr1:148470161	0.875	0.885714	0.807692	0.978723	1	1	0.00112582	0.193393
chr1:57889923	1	1	1	0	0.615385	0	0.000232466	0.0558483
chr1:161420688	0.6	0.6	0.8	0.884615	0.714286	0.857143	0.0227462	0.999994
chr1:91370658	0.6875	0.9	1	0.96	1	1	0.00306521	0.390904
chr1:133413062	1	1	1	0.666667	0.625	0.916667	0.00414849	0.479267
chr1:188102093	1	0.333333	0.578947	0.714286	1	1	0.0364596	0.999994
chr1:184615522	1	1	1	0.727273	0.823529	1	0.0169451	0.999994
chr1:120236228	0.788462	0.932203	0.833333	1	0.966667	1	0.00704088	0.649158
chr1:58933116	0.75	0.684211	0.575758	0.875	0.666667	1	0.00443198	0.504681
chr1:89599421	0	0	0.571429	0	0	0	0.0216034	0.999994
chr1:184912294	0.487179	0.647059	0.5	0.37931	0.309524	0.375	0.0261543	0.999994
chr1:74377291	1	0.666667	0.7	1	1	1	0.0280557	0.999994
chr1:187676523	0.833333	0.666667	1	0	0.142857	0.25	9.83e-07	0.000366579
chr1:189759010	0.272727	0.48	0.2	0.9375	0.75	0.785714	2.18e-06	0.000788064
chr1:51088826	1	0.625	0.875	1	1	1	0.00860685	0.711844
chr1:130812534	0.714286	0.25	1	1	1	1	0.0505337	0.999994
chr1:117808159	0.142857	0.125	0.75	0	0.0769231	0	0.0330832	0.999994
chr1:61143337	0.428571	0.5	1	0	1	0	0.00540983	0.558726
chr1:59164374	0.333333	0.3	0.142857	0.6	0.538462	0.571429	0.00359926	0.432011
chr1:154983777	0.632	0.589552	0.705202	0.0149254	0.527027	0.448598	0.0436139	0.999994
chr1:152459293	0.666667	0.833333	0.727273	0.375	1	0.333333	0.0134947	0.925828
chr1:30628104	0.585714	0.653846	0.630631	0.797619	0.779661	0.780822	0.00536764	0.555889
chr1:127508532	0.645161	0.325	0.710526	0.184211	0.388889	0.333333	0.00950217	0.757555
chr1:195265953	0.803922	0.857143	0.875	1	0.923077	1	0.00481579	0.517184
chr1:90875610	0.715686	0.708333	0.757576	0.352113	0.5	0.670588	0.019728	0.999994
chr1:172377290	0	0.75	0	0	0.25	0.5	0.143408	0.999994
chr1:72297962	0.65	0.695652	0.75	0.931034	0.888889	0.8	0.00854199	0.711844
chr1:179609824	1	0.25	1	0.4	0	0.9	0.0471416	0.999994
chr1:14189355	0.253968	0.192308	0.2	0.325	0.409836	0.5	0.0161731	0.999994
chr1:162120297	0.166667	0.666667	0.714286	0.1	0.5	0.5	0.0260678	0.999994
chr1:134213166	0.540146	0.605263	0.681481	0.666667	0.797619	0.876404	0.017324	0.999994
chr1:50927852	0	0	0.5	0	0	0	0.026488	0.999994
chr1:119065071	0.485714	0.5	0.666667	0.828571	0.72093	1	0.000522393	0.10574
chr1:4260430	0.952381	0.863636	0.9375	0.69697	0.767442	0.65	0.00111342	0.191691
chr1:93838675	1	1	1	1	0.692308	0.5	0.0429631	0.999994
chr1:153414354	0.92	0.836364	0.820513	0.657143	0.666667	0.734694	0.00914163	0.740526
chr1:37098256	0	0	0.666667	0.222222	0.129032	0.375	0.000783102	0.144553
chr1:62722514	0.911111	0.733333	0.5	0.961538	0.957447	1	0.00416046	0.480282
chr1:13659854	0.257143	0.235294	0.428571	0.166667	0.0625	0	0.0120845	0.875997
chr1:120686422	0.25	0.5	0	1	0.695652	1	9.56e-05	0.0264357
chr1:72854492	0.24359	0.25	0.21519	0.573529	0.394737	0.37931	0.00298441	0.382269
chr1:89831074	0	1	0	0.5	0	0	0.0121023	0.876446
chr1:25064409	0.5	0.428571	1	0.636364	1	1	0.0186068	0.999994
chr1:172523043	0.5	1	1	1	1	1	0.0805859	0.999994
chr1:133825988	0.482456	0.518519	0.435294	0.641975	0.693548	0.614458	0.00847625	0.711844
chr1:144065287	1	0.916667	0.666667	0.5	1	1	0.101058	0.999994
chr1:182790393	0.706897	0.860465	1	0.40625	0.62	0.666667	0.0243151	0.999994
chr1:168100496	0.846154	0.75	0.4	0.1	0.263158	0.625	0.000225965	0.0545913
chr1:180403185	1	1	1	0.857143	1	0.692308	0.0145663	0.967616
chr1:59377673	0.62963	0.678571	0.8	0.833333	0.884615	1	0.023362	0.999994
chr1:52501946	0.785714	0.777778	0.666667	0.5625	0.444444	0.375	0.00751961	0.680302
chr1:166065039	0.638298	0.638889	0.555556	0.533333	0.291667	0.37037	0.00816003	0.702797
chr1:136789229	0.194118	0.158192	0.204082	0.282051	0.407767	0.394737	0.00257895	0.346182
chr1:72198315	0.8	1	0.96	0.5	1	1	0.0232456	0.999994
chr1:133167435	0.375	0.517241	0.439024	0.666667	1	0.692308	0.00154617	0.244483
chr1:114134796	0.846154	0.714286	0.764706	1	1	1	0.000544138	0.109696
chr1:162184719	1	1	0.916667	0.4	1	1	0.0132296	0.914119
chr1:135549793	1	1	1	0.6	0.375	0.6	0.00316882	0.397681
chr1:75253361	0.875	0.166667	1	1	0.833333	0.333333	0.0561073	0.999994
chr1:162453121	0.657143	0.75	0.636364	0.454545	0.238095	0.588235	0.0173642	0.999994
chr1:3811973	0.791045	0.818182	0.684211	0.451613	0.648649	0.615385	0.0112918	0.84064
chr1:171251364	0.214286	0.212121	0.273585	0.407407	0.36	0.622951	0.00473843	0.512011
chr1:85892976	0	0	0.666667	0.583333	0	0.5	0.003097	0.392483
chr1:153428707	0.909091	1	1	0.181818	0.333333	1	8.9e-08	6.19e-05
chr1:182817119	0.93617	0.917808	0.921053	0.745763	0.756757	0.765625	0.00131033	0.216944
chr1:188215528	0.833333	0.725	0.670588	0.617021	0.346154	0.451613	0.00476259	0.512011
chr1:36273512	0.666667	0.566667	0.666667	0.884615	1	0.764706	0.00278002	0.364858
chr1:16203498	1	0.909091	1	0.727273	0.7	0.8	0.0144338	0.962167
chr1:131088791	0	0.5	0.5	0.181818	0	0.142857	0.0228801	0.999994
chr1:86471778	0.904762	1	0.666667	0.461538	0.5	0.782609	0.0200034	0.999994
chr1:57472055	0.4	1	1	0.666667	1	1	0.0559994	0.999994
chr1:172485915	0.0769231	0	0	0.666667	0.166667	0.5	0.0292768	0.999994
chr1:75925208	0.111111	0.0416667	0.15625	0.333333	0.25	0.5	0.00164954	0.251625
chr1:69322863	1	0.666667	0.666667	1	0	1	0.0745178	0.999994
chr1:50385508	0.956522	0.971429	1	0.964286	0.74359	0.578947	0.0221855	0.999994
chr1:15312766	1	1	1	0.692308	0.863636	0.944444	0.0126979	0.899302
chr1:155280677	0.5	0.6	1	1	1	1	0.00441265	0.502859
chr1:133032873	0.658537	0.5	0.565217	0.666667	0.125	0.208333	0.0299311	0.999994
chr1:91101051	1	0.5	1	0.7	1	1	0.0975231	0.999994
chr1:151903066	1	1	1	1	0.5	0.5	0.030336	0.999994
chr1:36417104	1	0.909091	0.980392	0.785714	0.5625	0.814815	0.0023225	0.317939
chr1:172145899	1	1	1	0.809524	0.78125	1	0.00555581	0.568188
chr1:190156406	0.357143	0.230769	0	0.647059	0.459459	0.625	0.00791064	0.702797
chr1:89993276	0.47191	0.565217	0.47619	0.705882	0.672131	0.666667	0.00464174	0.512011
chr1:48546662	1	0.9	0.833333	0.5	0.2	1	0.0192728	0.999994
chr1:41426030	0	0.941176	0.769231	0.857143	0.6	0.25	0.00886517	0.724741
chr1:178060856	0.421053	0.5	0.8	0.75	1	0.875	0.00203783	0.289738
chr1:182739790	1	1	1	0.2	0	1	0.000350883	0.0777997
chr1:72711364	0	0	0	0.8	0	0	0.0240732	0.999994
chr1:182766016	0.333333	0.6875	0.833333	0.538462	0.25	0.142857	0.00534055	0.554605
chr1:36409291	0.732394	0.635135	0.653846	0.5	0.521739	0.456522	0.0120691	0.875717
chr1:105118049	1	0.583333	0.939394	0.604651	1	0	0.0411396	0.999994
chr1:61356396	0.475728	0.472973	0.534884	0.138889	0.307692	0.272727	0.000125955	0.0334834
chr1:9237383	0.470588	0.46875	0	0.176471	0.142857	0	0.0273972	0.999994
chr1:154008750	1	0.5	1	1	1	1	0.0368997	0.999994
chr1:156666958	0.735294	0.583333	1	0.956522	0.789474	1	0.0177114	0.999994
chr1:67223935	0.734375	0.904762	0.9375	0.545455	0.796296	0.428571	0.0362217	0.999994
chr1:185597006	0.361111	0.56	0.0909091	0.584906	0.65625	0.571429	0.0179357	0.999994
chr1:91945831	0.576923	1	1	0.909091	0.923077	0.5	0.00610216	0.60463
chr1:187821738	0.722222	0.575758	0.714286	0.878788	0.865385	0.8	0.0131447	0.912963
chr1:85305183	0.714286	1	0.2	1	1	1	0.0271526	0.999994
chr1:96036743	1	1	1	1	0.571429	0.5	0.0272755	0.999994
chr1:66569870	1	0.466667	0.642857	0.444444	0.2	0	0.0210661	0.999994
chr1:119065105	0.4	0.411765	0	0.8	0.604651	0.833333	0.00103513	0.182807
chr1:187734983	1	0.666667	0.25	1	1	0.8	0.0771403	0.999994
chr1:120169942	0.5	0	0	0.833333	0	0	0.0681268	0.999994
chr1:89993052	0.2	0.833333	0.5	0.5	0.0714286	0	0.0467645	0.999994
chr1:133201187	0	0	0.111111	0.6	0	0.333333	0.00127197	0.211987
chr1:38945978	1	0.571429	0.705882	1	1	0.9	0.0369632	0.999994
chr1:195213292	1	1	1	0.727273	0.555556	0.75	0.00131287	0.217126
chr1:152791757	0.613208	0.573171	0.434783	0.731343	0.764706	0.737705	0.00886283	0.724741
chr1:82538966	0.25	0.333333	0.8	0.666667	1	1	0.0219009	0.999994
chr1:178684211	0.571429	0.875	1	1	1	1	0.0219481	0.999994
chr1:15659883	0.85	1	1	0.75	0.64	1	0.0331219	0.999994
chr1:68625086	1	0.9	0.888889	1	1	0.25	0.00241832	0.328376
chr1:152037869	1	1	1	0.142857	0.333333	1	0.000104219	0.0284053
chr1:127420483	0.541667	0.846154	0	0.928571	0.744186	0.666667	0.0375205	0.999994
chr1:92507194	0.533333	0.526316	0.541322	0.380952	0.427083	0.361905	0.0102882	0.796651
chr1:156049475	0.909091	1	1	0	0.785714	0.285714	0.00082622	0.151402
chr1:86207629	0.5	1	1	1	1	1	0.0146038	0.967634
chr1:134107638	0.6	1	1	0.25	0.333333	0.666667	0.00150614	0.240971
chr1:165346767	0.9	1	1	0.769231	0.545455	1	0.0346651	0.999994
chr1:92754880	0.909091	0.75	0.5	0.4	0.375	0.583333	0.0389496	0.999994
chr1:138846218	0.2	0.37931	0.5	0.176471	0.0294118	0	0.0078735	0.701261
chr1:171044942	0	0	0.4	0	0.478261	0	0.0337013	0.999994
chr1:45205882	0.423313	0.37884	0.271875	0.19883	0.2375	0.131429	0.00499446	0.529208
chr1:132829465	0.833333	1	0.677419	0.528302	0.431373	1	0.0206052	0.999994
chr1:195243899	1	1	1	0.4	1	1	0.0080996	0.702797
chr1:75252345	1	1	1	0.583333	0.615385	1	0.0365445	0.999994
chr1:189840722	0.469136	0.248062	0.384615	0.00689655	0.142857	0.167939	0.00113692	0.194858
chr1:180894907	0	0	0	0.333333	0	0	0.0382563	0.999994
chr1:180888453	0	0.333333	0.2	0.428571	0.411765	0.2	0.0268732	0.999994
chr1:128589548	0.725806	0.657895	0.392857	0.307692	0.147059	0.421053	0.00353689	0.425879
chr1:78649247	1	1	1	1	1	0	3.37e-08	2.72e-05
chr1:171066049	0	0	0.714286	0	0	0	0.0205204	0.999994
chr1:153101236	0.52381	0.485714	0.444444	0.676471	0.575758	0.853659	0.00824874	0.706077
chr1:183951407	1	1	1	1	0.714286	0.5	0.0311507	0.999994
chr1:35425175	0.8	0.866667	1	0	0.8	0.368421	0.0287304	0.999994
chr1:55362802	0	0.4	0.0833333	0.6	0.555556	0.25	0.0266075	0.999994
chr1:157473993	0	0.5	0.25	0.8	1	0.888889	0.012115	0.876711
chr1:133171492	0.245614	0.391304	0.327586	0.5	0.470588	0.5	0.017315	0.999994
chr1:40967154	0.428571	0.586207	1	0.875	0.833333	0.961538	3.49e-05	0.0105707
chr1:104658181	0.76699	0.783333	0.77551	1	0.952381	0.909091	0.000377351	0.0826816
chr1:37647234	0.45	0.666667	1	0.894737	0.8125	0.954545	0.00065806	0.127064
chr1:153414418	0.75	0.714286	0.625	1	1	0.666667	0.00321483	0.401431
chr1:55362838	0.4	0.1	0.0833333	0.4	0.333333	0.416667	0.0390656	0.999994
chr1:105839494	0.529412	0.761905	0.809524	1	0.818182	1	0.00992133	0.777814
chr1:184866407	0.8	0.823529	1	1	1	1	0.00489576	0.52169
chr1:90462778	0.828571	0.565217	0.571429	0.857143	0.884615	0.911765	0.0188651	0.999994
chr1:134697651	0.294118	0.75	0.3125	0.0833333	0.0909091	0.1	0.000382051	0.0832436
chr1:59227946	1	0.428571	1	0.166667	0.307692	0.363636	0.000422536	0.0892811
chr1:46620230	0.5	1	1	0.9	0.833333	0.5	0.0216939	0.999994
chr1:186735760	0.5	0.571429	0.25	0.833333	1	0.833333	0.00171941	0.259781
chr1:40101304	0.65	0.787234	0.813333	0.914286	0.970588	1	0.000891205	0.160966
chr1:72482218	0.631579	1	1	1	0.944444	1	0.0353548	0.999994
chr1:105027113	1	1	0.769231	0.571429	1	1	0.0326641	0.999994
chr1:39057092	0.714286	0.111111	0.142857	1	0.666667	1	0.0173414	0.999994
chr1:55362868	0.2	0.3	0.25	0.5	0.555556	0.583333	0.0192693	0.999994
chr1:153031778	0.75	0.857143	0.5625	1	0.95	0.7	0.0202953	0.999994
chr1:179618253	0.2	0.833333	1	0	0.4	0.2	0.0242584	0.999994
chr1:57911082	0.0935252	0.147368	0.144444	0.225	0.22807	0.395161	0.0103131	0.796994
chr1:132939085	0.261905	0.211009	0.336683	0.369565	0.416667	0.576471	0.0170887	0.999994
chr1:39923368	0.157895	0.857143	0.333333	0.0952381	0.166667	0.25	0.0515148	0.999994
chr1:131088792	0.2	0.5	0.6	0	0	0	0.0106911	0.816125
chr1:117670301	0.5	0.6	0	0.75	0.878788	1	0.0101134	0.786854
chr1:178143224	0.8	0.8	0.75	1	0.928571	1	0.00781779	0.697664
chr1:69759773	0.416667	0.230769	0.833333	0	0.181818	0.333333	0.0201443	0.999994
chr1:7710086	0.666667	0.5	1	1	1	1	0.0288127	0.999994
chr1:85600075	1	0.625	0	1	1	0	0.0285824	0.999994
chr1:36131046	0.633333	0	0.111111	0.5	0.666667	1	0.0561007	0.999994
chr1:51191814	0.857143	0.8	0.941176	0.6875	0.564103	0.54902	0.000464841	0.096413
chr1:75252318	1	0.5	1	0.666667	0.615385	0.75	0.0579021	0.999994
chr1:141019301	0.276316	0.191011	0.138298	0.027027	0.0454545	0.0338983	0.000193598	0.0482383
chr1:181817340	0.79646	0.815385	0.845361	0.941176	0.931507	0.972222	0.00137751	0.22707
chr1:55362753	0.421053	0.533333	0.625	0.722222	0.615385	0.904762	0.00573358	0.581425
chr1:171508565	0.333333	1	0.764706	0.666667	0.428571	0.75	0.0159419	0.999994
chr1:191476266	0.270833	0.382979	0.368421	0.534483	0.76	0.607843	0.000284564	0.0672421
chr1:165274978	0.625	0.478261	0.714286	0.75	0.804878	0.916667	0.0119805	0.871806
chr1:162871361	1	0.96	1	0.636364	0.882353	0.5	0.00753352	0.680744
chr1:98889701	0.495798	0.870588	0.339806	0	0.101695	0.24359	0.00140944	0.231325
chr1:162184747	0	1	0.916667	0.4	1	1	0.0132296	0.914119
chr1:168244060	0.769231	1	1	0.65	0.5	0.555556	0.00190122	0.274187
chr1:167666745	0	1	1	1	0.684211	0.857143	0.016708	0.999994
chr1:160147525	0.375	0	1	1	1	1	0.00574542	0.581844
chr1:13622048	1	1	1	0.75	0.733333	0.666667	0.0425448	0.999994
chr1:75375313	0	0.5	1	1	0	0	0.050978	0.999994
chr1:180221376	1	0.333333	1	1	1	1	0.0201821	0.999994
chr1:138186550	0.733333	0.375	1	1	0.888889	1	0.00325832	0.405603
chr1:176998235	0	0	1	0.5	1	0	0.0757854	0.999994
chr1:136571310	0.8	0.285714	1	1	0.9375	0.666667	0.0021827	0.303757
chr1:61103780	0.916667	0.950495	0.9375	0.747664	0.833333	0.851351	0.00640729	0.625385
chr1:120264744	0.333333	0.181818	0	0	0	0	0.0314996	0.999994
chr1:92680707	0.295455	0.18	0.318182	0.545455	0.535714	0.315789	0.0175566	0.999994
chr1:134729733	0.25	0.615385	0.6	0.285714	0	1	0.0143935	0.961233
chr1:51191773	0.848837	0.811111	0.941176	0.702128	0.72973	0.529412	0.00670219	0.637692
chr1:68268240	1	0.5	1	0.8	0.25	1	0.0717335	0.999994
chr1:172553846	0.541667	0.823529	0	1	0.970588	1	0.000372744	0.0818059
chr1:37631863	0.8	0.84375	0.88	1	1	0.972973	0.00142357	0.233137
chr1:73939170	0.670588	0.696429	0.638889	0.790698	0.808511	0.906977	0.0113915	0.844821
chr1:154168165	1	1	0	0.8	0.666667	0	0.00779704	0.697343
chr1:34807161	1	0.529412	0.133333	0.789474	0.5	0.75	0.0195439	0.999994
chr1:14085482	1	0.735294	1	0.5	0	1	0.00944759	0.754383
chr1:38268206	0	0.388889	0.642857	0	0	0.230769	0.0442137	0.999994
chr1:148348693	0.666667	0.75	1	1	1	1	0.0135165	0.925842
chr1:189759009	1	1	1	0.791667	0.871795	0.875	0.00527109	0.550801
chr1:189759170	1	0.5	0.8	0.909091	1	1	0.0383518	0.999994
chr1:180931530	1	1	1	0.5	0.5	1	0.0396362	0.999994
chr1:190971546	0.603448	0.644444	0.882353	0.755102	0.902439	0.928571	0.0121176	0.876711
chr1:86303008	0	0.5	0	0	0.1	0	0.0854932	0.999994
chr1:189946072	0.87013	0.875	0.954545	0.666667	0.809524	0.736842	0.0126387	0.896134
chr1:93280516	1	1	1	1	0.625	0.8	0.0275696	0.999994
chr1:90304332	0.189189	0.09375	0.17	0.271186	0.265625	0.421687	0.0096631	0.766323
chr1:9237365	0.263158	0.294872	0.166667	0.036036	0.0789474	0.117647	0.00109761	0.190938
chr1:140910264	0.961538	1	1	1	0.6	1	0.0192146	0.999994
chr1:179842856	0.0555556	0.1	0	0.272727	0.191489	0.5	0.00763031	0.686614
chr1:133356096	0.375	1	1	0.8	0.7	0	0.0836299	0.999994
chr1:190949034	0.433962	0.5	0.857143	0.636364	0.763158	0.974359	0.00398654	0.465184
chr1:15690950	1	1	0.5	1	1	0.666667	0.0525981	0.999994
chr1:103753102	0.8	1	1	1	1	0.5	0.121797	0.999994
chr1:93162557	0.857143	0.913793	0.956522	0.605263	0.8125	0.74359	0.00820468	0.704178
chr1:132114893	0.882353	1	0.75	0.111111	0.259259	0.833333	1.22e-07	6.75e-05
chr1:143503966	0.545455	1	1	0.2	0.464286	0.363636	0.011	0.827985
chr1:182817469	0.857143	0.666667	0.5	0.714286	0.176471	0.666667	0.0139415	0.941877
chr1:34570555	0.823529	0.75	0.757576	0.980769	1	1	0.00127162	0.211987
chr1:87013955	0.619048	1	0.5	1	0.9375	1	0.0335416	0.999994
chr1:42099033	0.802469	0.797101	0.814815	0.969697	0.931818	0.909091	0.00531452	0.55361
chr1:85914700	1	0.25	1	1	0.833333	0	0.0450632	0.999994
chr1:107175508	0.923077	0.803571	0.778689	0.981481	1	1	0.00155571	0.244483
chr1:33871260	0.48	0.555556	1	0.166667	0.38	0.375	0.0091817	0.742577
chr1:130422948	0	0.111111	0.4	0.571429	0.5	0.73913	0.00807396	0.702797
chr1:151880090	0	0.333333	0	0.5	0.214286	0	0.0376158	0.999994
chr1:93082357	0.25	0.5	0.5	1	0	1	0.0207298	0.999994
chr1:37976653	0.533333	0	1	1	0.84	0.5	0.00484747	0.518558
chr1:172377286	0	0.75	0	0	0.25	0.5	0.143408	0.999994
chr1:180309214	0.728972	0.784091	0.69697	0.875	0.854167	0.909091	0.00425106	0.487387
chr1:136042502	0	0.333333	0.875	1	1	1	0.00695982	0.647553
chr1:105020755	0.909091	0.8	1	0.625	0.5	0.545455	0.0103349	0.796994
chr1:119065348	0.727273	0.646341	0.695652	0.833333	0.891892	0.854545	0.00422382	0.484679
chr1:130273221	0.928571	1	1	0.888889	0.806452	0.631579	0.0087361	0.718769
chr1:38722016	0.904762	1	0.888889	0.785714	0.645161	0.888889	0.0187959	0.999994
chr1:58860051	0.375	0.666667	0.5	0	0.166667	0.75	0.0189226	0.999994
chr1:180309082	0.409091	0.543478	0.620253	0.742857	0.7	0.77551	0.00503876	0.531519
chr1:152029261	0.960784	1	0.923077	0.666667	0.85	0.5	0.000290718	0.0683754
chr1:134044502	0.460784	0.505376	0.533333	0.594203	0.763889	0.803922	0.00292475	0.377132
chr1:191476210	0.315217	0.443038	0.351852	0.578947	0.819672	0.471429	0.00990391	0.777531
chr1:146154458	1	1	1	0.714286	1	0.6	0.0271309	0.999994
chr1:25064342	0.3	0	0	0.666667	0.4	0	0.015351	0.997781
chr1:136156237	0.666667	1	1	1	1	0.5	0.0568899	0.999994
chr1:125681029	0.486842	0.529412	0.580645	0.676471	0.742857	0.740741	0.00978336	0.77185
chr1:68148895	0	1	0.666667	1	0.5	1	0.000611655	0.119944
chr1:15084207	1	1	1	0.666667	1	0.75	0.028105	0.999994
chr1:19154020	1	1	0.857143	0.5	0.25	1	0.00378178	0.449276
chr1:71104939	0.977778	0.954545	0.8	0.8	0.842105	0.724138	0.0118981	0.870692
chr1:79698049	0.461538	0.2	1	0.5	0.846154	0	0.00657011	0.635884
chr1:13104065	0	0.0909091	0.0909091	0.333333	0.857143	0.25	0.00268531	0.355461
chr1:147062621	0.666667	0.888889	0.6	0.888889	1	1	0.0145526	0.967575
chr1:21494674	0.681818	0.636364	1	0	1	1	0.00114553	0.195598
chr1:85598512	0.3	0.7	0.5	1	0.625	1	0.0554266	0.999994
chr1:105477738	0.333333	1	0.875	0.285714	0	1	0.0100325	0.78328
chr1:93184802	0.217391	0.257143	0.75	0.47619	0.548387	0.606061	0.00381012	0.450534
chr1:152678211	0.333333	0.4	0.375	0.166667	0.235294	0	0.00838091	0.711844
chr1:133171376	0	0.133333	0.388889	0.166667	0.764706	0	0.0708926	0.999994
chr1:133127635	0.789474	0.875	1	0.5	0.470588	0.6	0.0149071	0.979501
chr1:151318251	0.918919	0.758621	0.897959	1	1	1	0.00284834	0.370124
chr1:62728358	0.666667	0.590909	1	0.916667	1	1	0.000147287	0.0379516
chr1:135721258	0.5	1	1	1	1	1	0.0404425	0.999994
chr1:38505605	0.8	0.761905	0.823529	1	1	1	0.0061501	0.607476
chr1:39867345	0.428571	0.6	1	0.933333	0.733333	1	0.00381114	0.450534
chr1:132640271	0.542373	0.488372	0.583333	0.62069	0.769231	0.807692	0.0168694	0.999994
chr1:75239716	0.428571	0.636364	1	0.916667	1	1	0.0151058	0.988541
chr1:32074400	0.5	0.6	0.75	0.333333	0	1	0.00050316	0.10253
chr1:178143227	0.9	0.5	0.65	1	0.857143	0.928571	0.00547589	0.562478
chr1:139943292	0.571429	0.1	0	0	0	0	0.0279645	0.999994
chr1:119035503	0.731707	0.888889	1	0.619048	0.652174	0.481481	0.0307475	0.999994
chr1:37687535	1	1	1	0	0.526316	0	0.00314229	0.395722
chr1:183117427	0.727273	0.818182	0	0.857143	0.913043	0.909091	0.0122641	0.879726
chr1:191216438	0.4	0	0	0	0	0	0.056191	0.999994
chr1:166912780	0.142857	1	0.5	1	0	0.333333	2.01e-06	0.000732962
chr1:24645980	0.75	0.769231	0.826087	1	0	1	0.020578	0.999994
chr1:119035076	0.25	0.5	0.666667	0	0.777778	0	0.0346433	0.999994
chr1:144210982	0.453488	0.446281	0.615385	0.589286	0.727273	0.769231	0.0177611	0.999994
chr1:122853835	0.615385	0.444444	1	0.888889	0.833333	0.733333	0.0472762	0.999994
chr1:185500085	0.5	0.5	0.5	1	0.875	0.857143	0.0731695	0.999994
chr1:135167070	1	1	1	0.625	0.769231	0.5	0.0451726	0.999994
chr1:71494045	0.418605	0.769231	0.918919	1	0.88	1	0.0220953	0.999994
chr1:184655756	1	1	1	0.692308	0.785714	0.8	5.74e-05	0.016745
chr1:167545329	0.697183	0.722222	0.638889	0.602041	0.423077	0.480392	0.0122749	0.880083
chr1:89375672	1	0.2	0.8	1	1	1	0.0581987	0.999994
chr1:66569847	1	0.6	0.785714	0.444444	0.4	0	0.00646536	0.630237
chr1:177461146	0.111111	0	0	0	0.625	0.5	0.0439404	0.999994
chr1:177699617	0.625	1	0	1	0.636364	1	0.0432203	0.999994
chr1:119996817	0.466667	0.521739	0.627907	0.722222	1	0.75	0.0194872	0.999994
chr1:59144715	1	1	1	1	0	0.2	0.000221443	0.0535845
chr1:23776620	1	1	1	0.928571	0.611111	1	0.0264216	0.999994
chr1:181736431	1	0.95	0.933333	1	0.333333	0.6	0.0389795	0.999994
chr1:133413152	0	0.428571	0.6	0.833333	0.851064	0.833333	6.62e-05	0.0189904
chr1:172405463	0.692308	0.904762	0.833333	0.5	0.55	0.647059	0.0171934	0.999994
chr1:184158043	0	0	0	0.625	0.25	0	0.0193398	0.999994
chr1:88561317	0.545455	0.8	0.333333	0.818182	0.916667	0.666667	0.00702032	0.647942
chr1:120669836	0	0	1	0.833333	0.416667	1	7.85e-05	0.0221576
chr1:118347137	1	1	0.666667	1	0.5	1	0.0215706	0.999994
chr1:74968135	1	1	1	0.555556	0.555556	0.857143	0.00400388	0.466126
chr1:190904969	0.25	0.875	1	1	1	1	0.0107842	0.817858
chr1:146766092	1	0	0.166667	0.263158	0.222222	0.538462	0.0286221	0.999994
chr1:81444306	0.315789	0.5	0	0.625	0.756757	1	0.00143188	0.23399
chr1:151864140	0.12	0.416667	0.1	0.307692	0.615385	0.5	0.0165869	0.999994
chr1:172194631	0.571429	1	0	0	0.454545	0	0.0129664	0.90879
chr1:157540946	0.880597	1	1	0.64	0.677419	0.85	0.00239322	0.325847
chr1:89992968	0.2	0	1	0.25	0.857143	1	0.000126599	0.0335956
chr1:149260790	0.964912	0.952381	0.875	0.588235	0.9	0.810811	0.0168944	0.999994
chr1:165841325	0.5	0.142857	0.666667	1	0.75	0	0.0320545	0.999994
chr1:119064284	0.6	0.5	0.7	0.142857	0	0.333333	0.018161	0.999994
chr1:24964319	0.2	0.533333	0.666667	0.166667	0	1	0.072351	0.999994
chr1:145412010	1	0.916667	0.666667	0.2	1	0.75	0.0481339	0.999994
chr1:86274574	0.730337	0.8	0.692308	0.571429	0.571429	0.545455	0.0074831	0.678217
chr1:181823240	1	1	1	1	0.5	1	0.0271945	0.999994
chr1:38530302	0.366667	0.285714	0.333333	0.112903	0.16	0.194444	0.0101511	0.788463
chr1:195370280	0.5	0.222222	1	0.785714	0.863636	1	0.000200281	0.0494951
chr1:191446023	0.122449	0.225	0.194805	0.0566038	0	0.0571429	0.00234	0.319755
chr1:58087227	0.6	0.869565	0.666667	1	0.857143	1	0.00541971	0.558879
chr1:155559050	0	0.333333	1	0.375	0.285714	0.875	0.0195446	0.999994
chr1:166041473	0.545455	0.6875	0.333333	0.3	0.25	1	0.0129175	0.907463
chr1:180333349	0.125	1	0	0.875	0.586207	0	0.000829587	0.151835
chr1:27276578	0.3	0.842105	1	1	1	1	0.00892293	0.727839
chr1:51191847	0.677419	0.692308	0.882353	0.5	0.615385	0.372549	0.00620172	0.610847
chr1:119065077	0.25	0.3	0.6	0.714286	0.371429	1	0.0244681	0.999994
chr1:12344706	0.897059	0.816667	0.931034	1	1	0.980769	0.00281059	0.366482
chr1:132115401	0.8125	0.76	0.611111	1	1	0.875	0.000944801	0.169632
chr1:180456833	0.558824	0.766667	0.375	0.410256	0.347826	0.333333	0.0168284	0.999994
chr1:22159838	0.6	1	1	1	1	1	0.0464173	0.999994
chr1:131295506	0.5	1	0.5	0.75	0.842105	1	0.0377849	0.999994
chr1:89870446	0.5	0.555556	0	1	0.25	0	0.0598326	0.999994
chr1:62794384	0.0769231	0.0740741	0.130435	0.1	0.666667	0.375	0.00555612	0.568188
chr1:38268275	1	1	0.538462	0.625	0.333333	0.272727	0.00657383	0.635884
chr1:159151827	0.8	0.642857	1	1	1	1	0.0249767	0.999994
chr1:191985560	0.571429	0.758621	0.609756	0.592593	0.375	0.206897	0.0203571	0.999994
chr1:186988379	0.555556	0.583333	0.3125	0.357143	0	0	0.00631738	0.619411
chr1:187821812	0.785714	0.666667	1	1	0.958333	1	0.00567867	0.577019
chr1:183335246	1	1	0.957447	0.913043	0.642857	0.882353	0.0148195	0.974878
chr1:87071708	0.923077	0.925926	0.851852	0.625	0.72	0.6	0.00311398	0.392483
chr1:89966485	1	1	1	0.833333	0.545455	1	0.0110275	0.829497
chr1:108356752	0.8	1	1	0.5	0	1	0.0885364	0.999994
chr1:178639224	0.814815	0.875	0.416667	0.285714	0.285714	0.75	0.0372958	0.999994
chr1:189141756	0.5	0	0.285714	0	0	0	0.020237	0.999994
chr1:184427005	0.857143	0.666667	0	0.571429	0.481481	0.5	0.0347902	0.999994
chr1:93177123	0.380952	0.452055	0.428571	0.232143	0.265306	0.230769	0.00540886	0.558726
chr1:187247114	0.5	1	1	0.75	1	0	0.0388394	0.999994
chr1:46449709	0.285714	0.375	0.571429	1	0.75	1	0.00555973	0.568188
chr1:77383205	0.4	0.142857	0	0.666667	0.4	1	0.0431608	0.999994
chr1:4440567	0.793651	0.754098	0.787234	0.952381	0.961538	1	3.06e-05	0.00933196
chr1:119035113	0.125	0.25	0.333333	1	0.666667	0	0.0147513	0.972953
chr1:93082219	0.333333	1	1	0.6	1	1	0.0136912	0.933741
chr1:153904465	0.461538	0.75	0.666667	0.8	0.961538	1	0.00380496	0.450534
chr1:63605299	0.437037	0.539062	0.575758	0.638889	0.80303	0.691358	0.00517323	0.542453
chr1:77506887	0.228395	0.133758	0.222892	0.300654	0.522936	0.445783	0.00221466	0.307638
chr1:121416639	0.666667	0.461538	0.789474	0.555556	0	0	0.021815	0.999994
chr1:108356784	1	1	0.875	0.5	1	1	0.0857006	0.999994
chr1:157531434	0.6	0.714286	1	1	1	1	0.031667	0.999994
chr1:45090966	0.826087	0.727273	0.333333	0.166667	0.342857	0.428571	3.84e-05	0.0115409
chr1:100755007	1	0.888889	1	0	1	0.625	0.0482368	0.999994
chr1:155456872	0.798246	0.822917	0.6875	0.527273	0.592593	0.662162	0.0120179	0.872427
chr1:161032105	0	0.111111	0.5	1	1	1	6.59e-06	0.00224649
chr1:74606552	0	0.296296	0	0	0.375	0.607143	0.0174446	0.999994
chr1:88769802	0.583333	0.6875	1	1	0.85	0.833333	0.0215144	0.999994
chr1:191049130	1	1	1	0.3	1	1	0.0489796	0.999994
chr1:64028724	0.957447	0.974359	1	0.653061	0.897436	0.842105	0.00933397	0.748875
chr1:188108069	0.368421	0.431034	0.285714	0.387097	0.666667	0.666667	0.0218488	0.999994
chr1:195241000	0.8	0.666667	0.833333	1	1	1	0.0273343	0.999994
chr1:27511210	0.5	0.266667	0	0.555556	1	0.3	0.00332413	0.411753
chr1:72593842	0.27381	0.297872	0.105263	0.5	0.378788	0.428571	0.0213989	0.999994
chr1:132345759	0	0.2	0.181818	0.5	0.875	0.333333	0.00467879	0.512011
chr1:133858290	0.105263	0.201299	0.450644	0.402235	0.774648	0.488372	0.0187669	0.999994
chr1:90426764	0.166667	0.666667	0.6	0.0666667	0.0625	0	0.0394715	0.999994
chr1:111805658	0.6	0	0.0833333	0.6	0	0	0.0942851	0.999994
chr1:16533417	0.9	0.833333	1	0.736842	0.684211	0.529412	0.0069604	0.647553
chr1:72863342	0.47619	0.652174	0.717949	0.875	0.894737	0.964286	0.000112493	0.0300103
chr1:48423794	0.923077	0.6	0.814815	1	1	1	0.0015539	0.244483
chr1:85302627	1	1	1	1	0.625	1	0.0325387	0.999994
chr1:52493078	0.613333	0.737705	0.710744	0.673913	0.382979	0.309524	0.0161296	0.999994
chr1:182751376	0.685714	0.133333	0.571429	0.916667	0.73913	0.78125	0.00797174	0.702797
chr1:127508573	0.68254	0.439024	0.657895	0.394737	0.416667	0.395349	0.0174049	0.999994
chr1:58859993	0.0810811	0	0	0.210526	0.333333	0.142857	0.0111574	0.835674
chr1:24287448	0.88	0.583333	1	1	0.972973	1	0.0084061	0.711844
chr1:79671062	0.545455	0	1	0.2	0.230769	0.2	0.0571942	0.999994
chr1:181286012	0.285714	0.285714	0	0.333333	0.818182	1	0.00349623	0.422313
chr1:182811150	0.588235	0.647059	0.428571	0.894737	0.833333	0.769231	0.00225642	0.312003
chr1:181185388	1	1	1	1	0.25	1	7.95e-06	0.0026793
chr1:74817887	0.333333	0.5	0.727273	1	1	0	0.0192898	0.999994
chr1:186988096	0.6	0.25	1	0.8	0.9	0.5	0.0254765	0.999994
chr1:62612162	0.75	0.333333	1	0	0.5	0.166667	0.000850721	0.154578
chr1:80309924	0.8	0.5	1	1	1	1	0.0115392	0.853362
chr1:85578659	0	0	0	0.375	0.25	0	0.0183734	0.999994
chr1:152497614	1	1	0.916667	0	0.625	1	0.0774701	0.999994
chr1:135024778	1	0	1	0.5	0.555556	1	0.0179695	0.999994
chr1:48546944	0.111111	0.625	0	0.5	1	0	9.41e-06	0.00313437
chr1:187006559	0.625	0.352941	0.833333	1	0.933333	1	1.16e-05	0.00379973
chr1:36771106	1	0	0.125	0.5	0.666667	1	0.00434201	0.496684
chr1:132095846	0.130435	0.117647	1	0.4	0.583333	1	2.41e-05	0.00750297
chr1:34139691	0.8	0.769231	0.733333	0.545455	0.5	0.5625	0.0390265	0.999994
chr1:110542139	0	0	0.666667	0	0	0	8.38e-07	0.000328893
chr1:72280432	0.714286	0.666667	1	1	0.942857	1	0.0156111	0.999994
chr1:72770360	0.5	0.777778	0.705882	1	0.866667	1	0.00682048	0.642457
chr1:84592682	0.636364	0.8	0.545455	0.333333	0.5	0.222222	0.0229757	0.999994
chr1:126753162	0.875	0.914286	0.914286	0.777778	0.705882	0.6	0.00893214	0.727851
chr1:36409292	0.556522	0.536585	0.490909	0.746667	0.627907	0.714286	0.0108052	0.818632
chr1:33046382	1	1	0.9	0.6	0.5	0.2	0.000332741	0.0747652
chr1:179610048	0.25	0.818182	0.5	0.25	0	0	0.114138	0.999994
chr1:51400690	0.625	0.608696	0.333333	0.411765	0.368421	0.315789	0.0191145	0.999994
chr1:7237087	0.666667	1	1	0.5	0.6	1	0.0169849	0.999994
chr1:131599294	0	0	1	0.5	1	1	0.092479	0.999994
chr1:23776713	0.6	0.857143	0.333333	0.3	0.5	0.666667	0.0357555	0.999994
chr1:15497560	1	0.909091	0.931034	0.545455	0.777778	0.9	0.0174158	0.999994
chr1:87170980	0.8	0.916667	0.833333	1	0	0.285714	0.00206386	0.29179
chr1:192480377	0.81203	0.640625	0.597884	0.533333	0.528846	0.43617	0.0172269	0.999994
chr1:28134890	0.614583	0.8	0.869565	0.625	0.566038	0.541667	0.0221821	0.999994
chr1:134160498	0.833333	1	1	0	0.789474	1	0.0311483	0.999994
chr1:58282651	0.93617	1	1	0.866667	0.731707	0.722222	0.0033381	0.413145
chr1:168230154	0.176471	0.684211	0.583333	0.8	0.75	0	0.0555091	0.999994
chr1:34377776	0	0.75	0	0	0	0	0.00501988	0.530424
chr1:172318152	0.545455	0.7	0.538462	0.428571	0.307692	0.304348	0.0137391	0.935741
chr1:164417173	1	0.904762	1	1	0.703704	1	0.0449426	0.999994
chr1:37616586	0.5	0.333333	0.333333	0.666667	0.8	0.714286	0.0140188	0.944564
chr1:172399187	0.884956	0.88	0.938144	0.816667	0.723404	0.73913	0.0105038	0.807231
chr1:134997448	0.25	0.384615	0.428571	0	0.5	0.5	0.00800872	0.702797
chr1:34928810	0.6	1	1	1	1	1	0.0709817	0.999994
chr1:79045387	1	0.636364	0.666667	1	1	1	0.0261983	0.999994
chr1:183081913	0	0	0.333333	0	0.333333	0	0.0430438	0.999994
chr1:168100390	1	1	1	0.909091	0.783784	0.75	0.00159336	0.245749
chr1:150230277	1	0.888889	0.681818	1	1	1	0.0106737	0.815626
chr1:38505675	0.333333	0	0	1	0	0.5	0.100277	0.999994
chr1:153303041	0.938462	0.956522	0.947368	0.875	0.697674	0.729167	0.00269326	0.356102
chr1:133168506	0.612903	0.54902	0.482143	0.27907	0.405405	0.366667	0.0177313	0.999994
chr1:135499076	0.564103	0.794872	0.626374	0.55102	0.25	0.416667	0.00889845	0.727068
chr1:85258167	0.5	1	0.2	1	1	1	0.0344263	0.999994
chr1:52611957	0.907692	0.933333	0.901961	0.76	0.694915	0.76	0.000833472	0.152361
chr1:29604914	0.684211	0.766234	0.705882	0.958333	0.862069	0.885246	0.000726925	0.136181
chr1:182114855	0	0.916667	0.666667	1	0.1	0.25	0.031422	0.999994
chr1:37098314	0.0416667	0.0384615	0.333333	0.538462	0.181818	0.375	0.000461845	0.0959234
chr1:180333231	0	1	1	0.333333	0.608696	0.333333	9.9e-06	0.00327752
chr1:80586808	0.740741	0.666667	1	0.96875	0.947368	0.967742	0.00823862	0.705867
chr1:85288146	0.6	0.571429	0.5	1	0.333333	0	0.000378924	0.0826816
chr1:98372888	1	1	1	0.666667	0.722222	1	0.0367981	0.999994
chr1:186988099	0.727273	1	1	0.428571	0.522727	0.333333	0.00360401	0.432202
chr1:189576186	0.25	0.375	0	0.666667	0.769231	1	0.0189276	0.999994
chr1:112838621	1	1	1	0.666667	1	1	0.067354	0.999994
chr1:74383398	1	1	1	1	0.666667	0.625	0.0289763	0.999994
chr1:18016499	0.4	0.818182	0.809524	0.9375	0.933333	1	0.00211365	0.296414
chr1:121858779	0.555556	0.701149	0.967742	0.596491	0.393939	0.109375	0.0123424	0.881433
chr1:82703154	0.842105	0.867647	0.740741	0.96	0.927273	0.974359	0.00516687	0.542162
chr1:37687480	0.555556	0	1	0	0.105263	1	0.0188745	0.999994
chr1:35207145	0.736111	0.695122	0.705882	0.933333	0.861111	0.851064	0.00288866	0.374076
chr1:60769879	0.833333	0.5	0.428571	1	1	1	2.86e-05	0.00879933
chr1:134727833	0.785714	0.818182	0.779661	0.589744	0.407407	0.652174	0.00359758	0.432011
chr1:163537398	0.25	1	1	0	1	1	0.00311146	0.392483
chr1:72413422	0.640777	0.57971	0.757353	0.727273	0.928571	0.890909	0.0151298	0.988541
chr1:157613278	0.530435	0.47191	0.65	0.321429	0.333333	0.343284	0.00541929	0.558879
chr1:133171395	0.571429	0.782609	0.24	0	0.5	0	0.0032114	0.401411
chr1:126745021	0.9	0	1	1	0.5	1	0.0454213	0.999994
chr1:175741414	0	0.0714286	0	0.357143	0.259259	0.421053	2.35e-05	0.00731989
chr1:131599258	0	0	0	0.5	1	0	0.092479	0.999994
chr1:172377295	0	0.75	0	0	0	0	0.00674878	0.637692
chr1:179579500	1	0.909091	0.722222	0.5	0.75	0.2	0.0462074	0.999994
chr1:180168397	0.5	1	0.625	1	1	1	0.0321018	0.999994
chr1:144784192	0.714286	0.8	1	1	1	1	0.0352184	0.999994
chr1:88798084	0.56	0.35	0.333333	0.769231	0.681818	0.789474	0.00349148	0.422095
chr1:189582257	1	0.583333	0.727273	0	1	1	0.0627612	0.999994
chr1:91612148	1	0.6	0.944444	1	1	1	0.02563	0.999994
chr1:141024964	0.6	0.857143	0.5	0.333333	1	0.142857	0.0078742	0.701261
chr1:85862282	0	0.0786517	0.0234375	0.34375	0.138889	0.386667	4.74e-05	0.0140727
chr1:192164109	1	0.857143	1	1	0.714286	0.428571	0.0177843	0.999994
chr1:16781043	1	0.6	0.4	1	0.8	1	0.00672433	0.637692
chr1:36694954	0.826087	0.862069	0.837209	0.625	0.625	0.727273	0.0100479	0.783946
chr1:181285957	0.375	0.285714	0.333333	0.333333	0.545455	1	0.0492686	0.999994
chr1:75253362	0.666667	0.272727	1	0.916667	0.769231	1	0.00110915	0.191691
chr1:77862047	0.732394	0.752577	0.771429	0.913043	0.842105	0.912281	0.00653049	0.634726
chr1:140780634	0.342593	0.275862	0.324324	0	0.101695	0	8.4e-07	0.000328893
chr1:42242591	0.333333	0	0.481481	0	0.8	0	0.00626316	0.614893
chr1:91729387	0.675214	0.412371	0.444444	0.777778	0.782609	0.641304	0.00976533	0.771193
chr1:56681777	0.5	0.333333	0.4	1	1	1	0.00516274	0.542106
chr1:153181107	0.2	1	1	0.0769231	0.5	1	0.0236072	0.999994
chr1:134381843	0	0	0	0.75	0.583333	0	0.00677625	0.639488
chr1:132346249	0.65	0.4	0	1	0.772727	1	0.0212975	0.999994
chr1:5261063	0.444444	0	0.5	1	0.75	0.333333	0.0875237	0.999994
chr1:106063178	1	0.727273	0.375	1	1	1	0.00260409	0.347493
chr1:158348696	0.8	0.666667	1	1	1	1	0.034634	0.999994
chr1:132465488	0.375	0.809524	0.77551	0.892857	0.923077	0.952381	0.011804	0.865216
chr1:119417577	0.444444	0.571429	0.285714	0.75	0.74359	0.846154	0.000228785	0.0550963
chr1:4763563	0.833333	0	1	1	1	1	0.00483187	0.518173
chr1:19440802	1	1	0.981481	0.942857	0.764706	0.787879	0.00667022	0.637692
chr1:175493088	0	0	1	0.75	0.571429	0.888889	9.83e-10	1.73e-06
chr1:64107727	0.666667	0.875	0.875	0.4	0.5	0.285714	0.000770333	0.142895
chr1:187279349	0.888889	1	1	0.7	0.9	0.384615	0.0320702	0.999994
chr1:92885545	0.432432	0.5625	1	0.8	0.638298	0.782609	0.00777258	0.695685
chr1:36763622	1	1	1	0.777778	0.578947	1	0.00205805	0.291241
chr1:86968299	0.643678	0.547619	0.565657	0.705882	0.755556	0.78125	0.0112789	0.84064
chr1:167878614	0.697674	0.787879	0.685714	0.884615	1	0.892857	0.00203763	0.289738
chr1:36872747	0.785714	0.75	0.6875	0.586207	0.388889	0.333333	0.00152224	0.242714
chr1:43006010	0	0	0	0.222222	0.1875	0	0.0162999	0.999994
chr1:40743965	1	1	0	1	0.363636	1	0.0152596	0.994439
chr1:38538387	0.772152	0.777778	0.653061	0.608696	0.644444	0.333333	0.0260135	0.999994
chr1:116897626	0.5	0.636364	0.862069	1	1	0.987013	0.00730447	0.666025
chr1:146204530	0.5	1	0.333333	1	1	1	0.0670739	0.999994
chr1:191157420	1	1	1	0.818182	0.866667	0.25	0.0174178	0.999994
chr1:72804740	1	1	1	1	0.166667	1	0.000405945	0.0862106
chr1:58853674	1	0.909091	0.555556	1	1	1	0.0190765	0.999994
chr1:135664107	0.7	0.666667	0.8125	1	0.769231	1	0.0166145	0.999994
chr1:173238071	0.695652	0.809524	1	0.947368	0.960784	0.846154	0.0219625	0.999994
chr1:172611727	0.681818	0.444444	0.363636	0.916667	0.6	0.9	0.0368509	0.999994
chr1:191875245	1	1	0.4	1	1	1	0.0338687	0.999994
chr1:35473488	0.708333	0.809524	1	1	0.942857	0.888889	0.0163605	0.999994
chr1:171286837	0.73913	0.866667	1	1	0.967742	1	0.00843969	0.711844
chr1:141019274	0.263158	0.179775	0.159574	0.027027	0.0681818	0.0677966	0.0010259	0.181388
chr1:7105394	0.564706	0.418605	0.75	0.292683	0.345455	0.340909	0.0123463	0.881433
chr1:153997353	0.892857	1	0.956522	0.695652	1	1	0.0367504	0.999994
chr1:82538952	0.5	0.5	0.6	0.333333	0	1	0.0221046	0.999994
chr1:182112338	0.8	0.5	0	0	0.666667	1	0.0320293	0.999994
chr1:172592498	0.936937	0.9	0.878505	0.735294	0.7	0.844156	0.010205	0.79157
chr1:36523651	0	0	0	0.166667	0.282051	0	0.00543733	0.559653
chr1:31506712	0.478723	0.408451	0	0	0.128205	0.125	0.00374408	0.445849
chr1:190678528	0.25	1	0	1	1	1	0.00817785	0.702797
chr1:29368439	0	0.72	0.857143	0	0	0	0.0226735	0.999994
chr1:85274245	0.666667	0.6	0.647059	1	1	1	7.35e-06	0.00248985
chr1:140929270	0	0	0	0.875	0	0	0.0105857	0.811367
chr1:191350025	0	1	1	0	0.333333	1	0.0122455	0.878806
chr1:181420095	0.0625	0.102041	0.03125	0.361111	0.173913	0.169492	0.00876056	0.719994
chr1:172279749	1	0.428571	1	1	1	1	0.0276015	0.999994
chr1:135667777	0.977273	1	0.8	0.85	0.775	0.85	0.00914105	0.740526
chr1:39679336	0.5	0.611111	1	0.142857	0	0.333333	0.000146176	0.0377942
chr1:91945830	0.583333	1	1	1	0.866667	0.8	0.0183327	0.999994
chr1:127855031	0.863158	0.819672	0.740741	0.543478	0.692308	0.618182	0.0027272	0.359331
chr1:77947449	0	0	0.75	0	0	0	0.036907	0.999994
chr1:140301762	1	0.888889	1	0.2	0.9	0.2	0.00708952	0.651145
chr1:61552813	0	0.0666667	0	0.217391	0.25	0	0.0121373	0.87737
chr1:29413272	0.875969	0.545455	0.92	0.75	0.111111	0.666667	0.0133803	0.920434
chr1:92602329	0.898148	0.672414	0.861111	1	0.945455	0.982143	0.00466791	0.512011
chr1:59540788	0.384615	0.617647	0.395833	0.208333	0.125	0.473684	0.0300996	0.999994
chr1:13057831	0.8	0.9375	0.6	0.421053	0.6	0.6875	0.00920912	0.743761
chr1:167231799	0.350649	0.209877	0.277027	0.397059	0.487805	0.486111	0.00954824	0.759208
chr1:89880640	1	0.666667	1	0.333333	0.642857	1	0.00486112	0.518857
chr1:96997460	1	1	1	0.666667	0	0.555556	0.0423359	0.999994
chr1:13659828	0.228571	0	0.333333	0.666667	0.34375	0.333333	0.0151263	0.988541
chr1:131018600	1	1	1	0.75	0.75	1	0.0397399	0.999994
chr1:107687164	0	0.666667	0.333333	0.25	0	0.125	0.03048	0.999994
chr1:177969527	1	1	1	1	1	0.666667	0.0816187	0.999994
chr1:59610104	1	0.818182	1	0	0.857143	1	0.020046	0.999994
chr1:154725777	0.555556	0	0.25	0	0	0	0.00335082	0.413701
chr1:5423665	0.666667	0.717949	0.761905	0.894737	0.913043	0.88	0.0130865	0.91018
chr1:133917824	0.0144928	0.153846	0	0.466667	0.2	0.219512	0.00827263	0.707319
chr1:182611969	0.571429	0.5	1	1	1	1	0.0317045	0.999994
chr1:171044789	0	0.181818	0	0	0.434783	0	0.0265032	0.999994
chr1:35725401	0.75	0.875	1	1	0.5	1	0.0694325	0.999994
chr1:135667514	1	1	0.333333	1	0.428571	0	0.0190403	0.999994
chr1:86338388	0.88	0.87037	0.878049	0.71875	0.676471	0.765957	0.00942029	0.754264
chr1:191137878	1	1	1	0.666667	0.8	1	0.0216144	0.999994
chr1:135664253	0	0	0	0.2	0.25	0.25	0.0132274	0.914119
chr1:64107718	1	0.708333	0.727273	0.35	0.583333	0.6875	0.038631	0.999994
chr1:36038967	0.6	0.954545	0.75	1	1	1	0.00556165	0.568188
chr1:136103764	0.108696	0.146341	0	0.292683	0.318182	0.28125	0.00669238	0.637692
chr1:96749435	0.312102	0.595745	0.141243	0.00847458	0	0.19	0.0162542	0.999994
chr1:63336542	1	1	0.966667	0.727273	0.625	1	0.010925	0.823693
chr1:42551119	0.545455	0.833333	0.6	0.666667	0.888889	1	0.0478322	0.999994
chr1:181426444	0	0.736842	0	0	1	0.833333	0.010556	0.810326
chr1:135764626	1	1	0.666667	0.666667	0.75	1	0.0130009	0.90879
chr1:136731465	0.8	0.375	0.727273	1	1	0.875	0.0262801	0.999994
chr1:181464996	0	0.111111	0	0.0666667	0.5625	0.1875	0.0209156	0.999994
chr1:135162957	0.0909091	0	0.166667	0.142857	0.545455	0.269231	0.0169344	0.999994
chr1:161992051	0.777778	0.571429	0.717949	1	0.75	0.923077	0.0108891	0.822643
chr1:40081389	0	0	0.75	0	0	0.2	0.0815556	0.999994
chr1:85255642	0.5	0.933333	1	0.6	0.777778	0.5	0.0101217	0.786989
chr1:155301240	0.666667	0.411765	1	0.842105	0.666667	1	0.015276	0.995084
chr1:133860013	0.12069	0.17801	0.439306	0.380368	0.692308	0.467213	0.0162641	0.999994
chr1:171284671	0.6	0.6	1	1	1	1	0.000404209	0.0862106
chr1:180464122	0.6	1	0	0.5	0.222222	0	0.0603055	0.999994
chr1:181413806	0.909091	0.625	0.428571	1	0.94	1	0.00400089	0.466126
chr1:80179433	0.6	0.588235	0.714286	0.789474	0.8	1	0.0356358	0.999994
chr1:188263136	0.349315	0.394737	0.303279	0.565574	0.487179	0.647059	0.000853791	0.15495
chr1:45587288	1	1	1	0	0.954545	1	0.0500486	0.999994
chr1:85305190	0.714286	0.5	0.2	1	0.666667	0.5	0.0271526	0.999994
chr1:167460286	0.538462	0.419355	0.25	0.571429	0.75	0.7	0.00292923	0.377388
chr1:141019382	0.428571	0.636364	0.923077	0.363636	0.666667	0.2	0.00698881	0.647553
chr1:24766907	0.875	0.5	1	1	0.875	1	0.0186312	0.999994
chr1:156304122	0.538462	0.28	0.30303	0.521739	0.769231	0.5625	0.0103301	0.796994
chr1:87069299	0.540541	0.133333	0.04	0.472222	0.37037	0.645161	0.0462322	0.999994
chr1:129519864	0.25	0.333333	1	0.285714	0	0	0.0297895	0.999994
chr1:34189507	0.68	0.64	0.25	0.5	0.363636	0.36	0.02449	0.999994
chr1:36611652	0.576923	0.794872	0.672414	0.625	0.409091	0.425	0.0266805	0.999994
chr1:170166708	0.8	0.75	0.733333	1	1	1	0.00340013	0.417024
chr1:61552883	0.0952381	0	0	0.347826	0.272727	0.555556	0.000133889	0.0352204
chr1:188630559	0.355556	0.253165	0.0454545	0.341463	0.467742	0.565789	0.0177765	0.999994
chr1:147558031	0	0	0	0.25	0.833333	0	0.00693326	0.647553
chr1:36499378	0.75	0.903226	0.722222	1	1	1	0.00020686	0.0509539
chr1:192444807	0	0	0	0.102041	0.142857	0.112676	0.00211423	0.296414
chr1:74030791	0.833333	0.470588	0	0.625	0.269231	1	0.0441767	0.999994
chr1:73925105	1	0.555556	0.75	1	1	1	0.0101148	0.786854
chr1:136905973	0.375	0.269231	1	0.652174	0.733333	0.681818	0.000108959	0.0291262
chr1:179579451	1	0.727273	1	1	0.75	0.4	0.0472074	0.999994
chr1:140929298	1	1	0.5	1	1	0.333333	0.0139201	0.940854
chr1:181285930	0.375	0.333333	0.333333	0.333333	0.583333	1	0.0516248	0.999994
chr1:132561020	0.33871	0.375	0.363636	0.526316	0.482759	0.637681	0.006222	0.612046
chr1:190403672	0.692308	1	1	0.75	0.5	0	0.0219623	0.999994
chr1:123873839	1	0	0	1	1	1	0.0339313	0.999994
chr1:139716770	0.989011	1	0.954545	1	0.625	1	0.0226398	0.999994
chr1:100135518	0.888889	0	1	0	0	1	2.19e-10	4.25e-07
chr1:94242303	0.857143	0.692308	0.666667	1	0.875	0.875	0.030173	0.999994
chr1:98889700	0.357143	0.736842	0.475	0	0.263158	0.236842	0.00182869	0.266015
chr1:191269814	0.5	0.666667	0	0.166667	0.2	0.666667	0.0490383	0.999994
chr1:24837498	0	0.333333	0.0588235	0	1	1	0.105845	0.999994
chr1:159002609	1	1	0.888889	0.75	0.454545	0.666667	0.00226687	0.312644
chr1:188263201	0.184932	0.192982	0.159664	0.295082	0.269231	0.602273	0.019961	0.999994
chr1:188866621	0.84	0.941176	0.857143	0.764706	0.526316	0.7	0.0128654	0.906918
chr1:81444276	0.689655	0.571429	0.666667	0.333333	0.272727	0.833333	0.0393342	0.999994
chr1:85245156	0	0	0	0	0	0.75	0.00214915	0.299918
chr1:89271878	1	0.9	1	0.454545	0.846154	1	0.0177606	0.999994
chr1:75252482	0.8	0.8	0	0	0.461538	0.25	0.000695596	0.132555
chr1:36872566	0.942857	0.909091	0.913043	0.88172	0.724638	0.653333	0.0108766	0.822643
chr1:35353147	1	0.928571	0.923077	1	0.571429	0.666667	0.0130308	0.909659
chr1:165150582	1	1	1	0.833333	0.69697	1	0.0145916	0.967616
chr1:180499622	1	1	1	0.714286	0.871795	0.8	0.0135016	0.925828
chr1:72482278	0.789474	1	1	0	0.555556	1	0.000786876	0.145072
chr1:181853399	0.103448	0.2	0.142857	0.25	0.391304	0.428571	0.0152914	0.995656
chr1:75647621	0.321429	0.227273	0.2	0.6	0.515152	0.666667	0.00635855	0.622132
chr1:78399593	0.733333	0.947368	0.75	1	1	1	0.0139062	0.940854
chr1:127386876	1	0	0	0	0	0	8.78e-07	0.000328893
chr1:183081778	1	1	1	1	0.666667	1	0.0423196	0.999994
chr1:75451161	0	0.5	0.75	0	1	0	9.02e-05	0.0251355
chr1:37141942	0.375	0.461538	0.333333	1	0.666667	0	0.00445423	0.506539
chr1:136696326	0	0.25	0	0.2	0.5	0	0.0464693	0.999994
chr1:157042155	0.682927	0.666667	0.8	0.870968	0.941176	0.916667	0.00374895	0.446078
chr1:164750625	0.951923	0.970588	0.97619	0.785714	0.888889	0.846154	0.00354837	0.426921
chr1:186988165	0	0.111111	1	0.3	0.477273	0.25	0.000393617	0.0852716
chr1:38996055	0.833333	0.785714	0.857143	0.965517	1	1	0.00250639	0.337603
chr1:121897822	0.241758	0.345679	0.0434783	0.536232	0.508772	0.659091	5.43e-05	0.0159658
chr1:13546541	0.5	0.5	0.25	1	1	0	0.00311146	0.392483
chr1:34988230	0.8	0.486486	0.519231	0.363636	0.352941	0.235294	0.00655373	0.635771
chr1:165172294	1	0	1	0.75	0.428571	0.5	0.0267679	0.999994
chr1:83030761	1	1	0.962963	0.714286	1	0.666667	0.0120945	0.8763
chr1:182563442	0.805556	0.725191	0.855932	0.957447	0.931818	0.889908	0.00566309	0.576212
chr1:45315983	0.6	0.685714	0.655172	0.56	0.307692	0.392857	0.016368	0.999994
chr1:48546920	0.5	0.176471	0.571429	0.666667	0.615385	0.8125	0.0102264	0.79227
chr1:120236380	0.9375	0.827586	0.727273	1	1	0.971429	0.00583491	0.587319
chr1:134121588	1	0.909091	0.956522	0.5	1	0.666667	0.0230427	0.999994
chr1:68040110	0.125828	0.110345	0.11039	0.352273	0.483871	0.25	0.000354958	0.0784726
chr1:73806897	0.62963	0.428571	1	0.615385	0.847826	1	0.028175	0.999994
chr1:180911633	0.47619	0.214286	0.733333	0	0.5	0.153846	0.0146426	0.969533
chr1:33793936	1	1	0.714286	0.6	0	0.5	0.0574206	0.999994
chr1:66349110	0.25	0.181818	0	1	0.464286	0.666667	0.0376479	0.999994
chr1:190259827	0	0.625	0.727273	0.823529	1	0.666667	0.01233	0.881433
chr1:72254568	0.285714	0.428571	0.166667	0	0.111111	0.1	0.021504	0.999994
chr1:39057022	0.666667	0.5	1	1	1	1	0.078433	0.999994
chr1:178571968	0.333333	0	0	0.2	0.6	0	0.0615025	0.999994
chr1:36030701	0.222222	0.3125	0.285714	0	0	0.111111	0.0161764	0.999994
chr1:153903068	0	0.555556	0.75	0.5	0.333333	0.25	0.04052	0.999994
chr1:182597553	0.931034	0.706897	0.890411	0.969697	1	1	0.00441197	0.502859
chr1:15659884	1	0.909091	1	0.727273	0.666667	1	0.00196337	0.281271
chr1:39099141	0.285714	0.4	0	0.375	0.583333	0	0.0318657	0.999994
chr1:72804681	1	1	1	1	0.5	1	0.0516589	0.999994
chr1:91611806	0.672727	0.651163	0.142857	0.833333	0.774194	0.789474	0.0206286	0.999994
chr1:133076979	0.0588235	0	0	0.571429	0.5	1	8.01e-06	0.0026928
chr1:183662843	0.554054	0.464789	0.6	0.703704	0.648649	0.773585	0.0111783	0.836143
chr1:39687738	1	1	1	0.5	0.5	0.666667	0.0130029	0.90879
chr1:56361025	0.611111	1	0	0.235294	0.27027	0.26087	0.00120756	0.203499
chr1:133393119	1	0.375	1	1	1	1	0.0376058	0.999994
chr1:45587520	1	1	1	0.444444	0.818182	1	0.00418483	0.48177
chr1:170478579	0	0.222222	0.290323	0.428571	0.416667	0.466667	0.0249722	0.999994
chr1:75252480	1	0.8	0	0	0.461538	0.75	0.000520869	0.105711
chr1:192444659	0	0.0952381	0.0612245	0.265306	0.166667	0.246377	0.0099612	0.78013
chr1:13622004	1	1	1	0.875	0.6	1	0.02571	0.999994
chr1:133292539	0.333333	0.375	0.333333	0	0	1	0.0113017	0.84064
chr1:35239918	0.538462	0.62069	0.909091	0.428571	0.2	0.416667	0.00521117	0.545294
chr1:120218190	0.756098	0.71875	0.9	1	0.928571	1	0.00445836	0.506539
chr1:136869700	0.722222	0.827586	0.645833	0.970588	0.8125	0.884615	0.0136522	0.931922
chr1:9908627	0.26087	0.238636	0.23	0.450704	0.339623	0.421053	0.00787668	0.701261
chr1:42325760	0.818182	0.866667	0.740741	1	1	1	0.00673537	0.637692
chr1:17727735	0.375	0.222222	0	0	0	0	0.00988188	0.776738
chr1:91430790	0.884615	0.873786	0.850746	0.71831	0.761905	0.701493	0.00929474	0.747316
chr1:16941913	0.2	1	1	1	0.75	1	0.0802246	0.999994
chr1:153428723	1	1	1	0.545455	0.777778	1	0.00520452	0.544977
chr1:153304381	0.7	0.666667	1	1	1	1	0.0311908	0.999994
chr1:132345695	0.2	0.645161	0.477273	0.555556	0.923077	0.833333	0.0185368	0.999994
chr1:41752658	0	0.222222	0.5	0	0.7	0.2	0.0350911	0.999994
chr1:190173381	0.454545	0.576471	0.703704	0.528302	0.333333	0.109091	0.0397135	0.999994
chr1:170361430	0.5	1	1	1	0.818182	1	0.102984	0.999994
chr1:39690007	0.823529	0.826087	0.857143	0.75	0.5625	0.705882	0.022005	0.999994
chr1:86302849	0.75	0	0	0	0	0	0.0553375	0.999994
chr1:60911369	0.6	0.2	1	1	0.666667	0.857143	0.0654019	0.999994
chr1:39687730	1	0.875	1	1	0.5	0.666667	0.0322681	0.999994
chr1:89708769	0.119403	0	0.114754	0.2	0.28	0.340909	0.00271833	0.358549
chr1:133871320	0.212963	0.132353	0.35	0.271429	0.454545	0.683333	0.028709	0.999994
chr1:48546961	0.555556	0.5	0.2	0	1	0.666667	0.00169849	0.257494
chr1:133068777	0.234568	0.25	0.396226	0.309091	0.6	0.588235	0.0252531	0.999994
chr1:185248253	0.526316	0.424242	0.214286	0	0.3125	0.285714	0.0230474	0.999994
chr1:135664228	0	0	0	0.35	0.25	0.25	0.00125708	0.209969
chr1:109066900	0.666667	0.833333	1	0.666667	1	1	0.0350123	0.999994
chr1:77825307	0.761905	0.75	1	0.857143	0.363636	0.416667	0.0177313	0.999994
chr1:120371720	0.714286	0.222222	0	0	0.25	0	0.0461021	0.999994
chr1:75450950	0.105882	0.117647	0.104478	0.186047	0.307692	0.365385	0.00384567	0.452755
chr1:170059473	0.430769	0.5	0.52381	0.54717	0.733333	0.777778	0.0177937	0.999994
chr1:63677156	0.652174	0.829268	0.909091	1	1	0.931034	0.00990986	0.777531
chr1:159392960	0	0.25	0.428571	0.789474	0.882353	0.5	3.03e-09	3.52e-06
chr1:133393046	1	0.833333	0.75	1	1	1	0.0262943	0.999994
chr1:46449836	0.666667	0.913043	0.827586	1	0.923077	0.954545	0.0144018	0.961359
chr1:28035023	0.794118	0.766667	0.824818	0.225806	0.787234	0.64	0.0491545	0.999994
chr1:169932275	0.478261	0.416667	0.215686	0.133333	0.0625	1	0.00911762	0.739374
chr1:120814404	0.375	0.25	0	0.666667	0.708333	1	0.0257388	0.999994
chr1:71999644	1	0.909091	1	0.625	0.681818	1	0.0312327	0.999994
chr1:48546749	0.555556	0.5	0.2	0	1	1	0.00169849	0.257494
chr1:15957710	1	0.4	1	1	0.722222	1	0.0508027	0.999994
chr1:178915356	0.352941	0.377358	0	0.461538	0.609375	0.434783	0.0257121	0.999994
chr1:75375274	1	0.375	0	1	0	0	0.0113017	0.84064
chr1:134697665	0.705882	0.875	0.3125	0.0833333	0.0909091	0.1	4.95e-07	0.000261514
chr1:36313922	0.685714	0.658537	0.729032	0.528736	0.538462	0.52381	0.0070507	0.649158
chr1:38945977	0.769231	0.780488	0.8125	0.944444	0.916667	0.96	0.0093507	0.749819
chr1:97617057	0.162791	0.192982	0.234899	0.0606061	0.107143	0.0350877	0.00280082	0.365839
chr1:29908801	0.333333	0.5	0	0.857143	0.705882	1	0.0125044	0.889777
chr1:120971283	1	0.625	1	0.5	0.6	1	0.0340433	0.999994
chr1:119417600	0.369565	0.428571	0.25	0.634146	0.589744	0.820513	0.000705642	0.132688
chr1:86908060	0.711538	0.214286	0.2	0.5625	0.707317	0.717391	0.0475806	0.999994
chr1:99542577	1	0.5	0.25	1	1	1	0.0370554	0.999994
chr1:135966495	0	1	1	0.833333	0.181818	1	0.0117598	0.86365
chr1:34807113	0.122449	0.290909	0.25	0.553191	0.376623	0.421053	0.00535396	0.555616
chr1:85299686	0.75	1	0.952381	0.333333	0.666667	0.875	0.0103134	0.796994
chr1:59484487	0.0365854	0.0361446	0.0416667	0.147727	0.375	0.172043	0.00190334	0.274232
chr1:89555027	0	0.142857	0	0.25	0.533333	1	0.00204535	0.289989
chr1:88243422	0	0.8	0	0.25	0.333333	0.333333	0.0470487	0.999994
chr1:167760637	0	1	1	0.166667	0.555556	1	0.000296749	0.0695771
chr1:74013613	0.2	1	0	0.7	0	1	0.0467235	0.999994
chr1:138846261	0.290323	0.37931	0	0.15	0.0555556	0.0909091	0.00362576	0.433469
chr1:118248292	1	0.959184	1	0.944444	0.733333	0.583333	0.00923077	0.744153
chr1:173812278	0.794118	0.578947	0.857143	0.931818	0.961538	0.926829	0.00602928	0.599336
chr1:165317264	0.388889	0.470588	0	1	0.636364	0.875	0.0324505	0.999994
chr1:125681132	0.5	0.75	1	1	1	1	0.0351623	0.999994
chr1:171816763	0.583333	0.75	0.75	1	0.955556	1	0.00226727	0.312644
chr1:133292511	0.333333	0.375	0.333333	0	0.666667	1	0.0113017	0.84064
chr1:109251543	0.888889	0.714286	0.923077	1	1	1	0.00921112	0.743761
chr1:19839402	0.829268	0.761905	0.777778	0.923077	0.954545	1	0.00879781	0.72197
chr1:176077911	0.75	0.833333	0.764706	0.967213	0.857143	0.934066	0.00610256	0.60463
chr1:81579238	0.682353	0.75	0.869565	0.509434	0.607143	0.5	0.00532635	0.55361
chr1:34377787	1	1	1	1	0.4	1	0.0380913	0.999994
chr1:127420721	0.341463	0.365079	0.396552	0.157233	0.263158	0.247312	0.00768241	0.690069
chr1:73864275	1	0.857143	0.969697	0.833333	0.8	0.666667	0.0223008	0.999994
chr1:37763423	1	1	0	0	0.666667	1	0.0127777	0.903688
chr1:48484886	0.375	0.5	1	0.714286	1	1	0.0144152	0.961405
chr1:62818391	0.7	0.666667	1	1	0.9375	0.833333	0.0338089	0.999994
chr1:72608689	1	1	1	1	0.222222	1	0.0354201	0.999994
chr1:172616565	0.375	0	0	0.666667	0	0	0.0666556	0.999994
chr1:132325760	0.294118	0.375	0.142857	0.5	0.633333	0.617647	0.00162921	0.250512
chr1:140910130	0.875	0.789474	0.847826	0.333333	0.615385	0.625	0.00537482	0.556252
chr1:43854924	0.777778	0.913043	0.941176	0.444444	0.666667	0.538462	0.0017826	0.261024
chr1:30575689	1	1	1	0.75	1	0.4	0.0302276	0.999994
chr1:17666963	0.740741	0.875	1	1	0.9375	1	0.023842	0.999994
chr1:190738192	0.703704	0.666667	0.777778	0.472222	0.355556	0.538462	0.00343173	0.417961
chr1:32162304	0.631579	0.236842	0	0	0.131579	0	0.00265836	0.353034
chr1:85288840	0.6875	0.416667	0.7	0.866667	0.849057	0.666667	0.0262549	0.999994
chr1:138846222	0.2	0.37931	0	0.0588235	0.0294118	0	0.000761698	0.141641
chr1:19154022	1	1	0.857143	0.5	0.5	1	0.0282393	0.999994
chr1:181845763	0.948276	0.962264	0.909091	0.811321	0.770833	0.852941	0.00718296	0.658525
chr1:121551780	1	0.6	0.8	1	0	1	0.0523709	0.999994
chr1:172617562	0	0	0	0	0	0.571429	0.0478203	0.999994
chr1:45587570	1	0.95	1	0.75	0.75	0.846154	0.00587351	0.589283
chr1:186988361	0.333333	0.666667	0.375	0.285714	0	0	0.0015819	0.244483
chr1:135024926	0.166667	1	1	0.6	0.555556	1	0.0584636	0.999994
chr1:172492046	1	1	1	0.833333	0.866667	0.636364	0.00665655	0.637692
chr1:64735134	0.25	0	0	0.666667	0	0.1	0.0398544	0.999994
chr1:150743504	0.5	0.466667	0.658537	0.666667	1	0.952381	0.00902304	0.733675
chr1:24287410	0.428571	0.5	1	1	0.846154	0.833333	0.0129066	0.907463
chr1:96969266	1	1	1	0.6	1	1	0.0559332	0.999994
chr1:191092341	0.333333	0.330827	0.369942	0.551724	0.756757	0.577586	8.87e-05	0.0247466
chr1:78082076	0.46875	0.6875	0	0.666667	0.92	0.977778	0.000387106	0.0842235
chr1:189582201	0.5	0.5	0.636364	1	1	1	0.0169556	0.999994
chr1:72751185	1	1	1	0.8	0.821429	1	0.00917308	0.742393
chr1:127488135	1	1	1	0.5	0.545455	1	0.0146526	0.969533
chr1:185099154	0.166667	0.333333	0	0	0	0	0.0411686	0.999994
chr1:42242564	0	0	0.176471	0.4	0.571429	0.555556	0.000392647	0.0851835
chr1:91305536	0	0.875	1	0.666667	0.666667	0.5	0.0503148	0.999994
chr1:172055060	0.5	0.666667	1	0	1	1	0.0445994	0.999994
chr1:61397793	0.8	0.68	0.73913	0.5	0.466667	0.333333	0.00828918	0.707727
chr1:179419496	1	0.8	1	1	0.6	1	0.0486237	0.999994
chr1:12234488	0.944444	0.846154	0.666667	0.681818	0.785714	0.5	0.0254326	0.999994
chr1:184245016	0.875	0.7	1	1	1	1	0.0233727	0.999994
chr1:178991365	0.454545	0.272727	1	0	0.857143	1	0.00165347	0.25168
chr1:96822442	0.555556	1	1	1	1	1	0.0275712	0.999994
chr1:134241634	0.941176	0.555556	0.703704	0.3	0.5	0.5	0.0107654	0.817255
chr1:121202975	1	1	0.857143	0.2	0	1	0.00810622	0.702797
chr1:93184785	0.125	0.171429	1	0.380952	0.516129	0.515152	0.023358	0.999994
chr1:94242290	1	0.888889	1	1	0.5	1	0.0727392	0.999994
chr1:107181215	0.857143	0.846154	0.933333	0.762712	0.686275	0.666667	0.00998291	0.781425
chr1:180464228	0.8	1	0.75	1	0.4	1	0.060627	0.999994
chr1:189932345	0.136986	0.0945946	0.137931	0.291667	0.2	0.346154	0.00738285	0.670742
chr1:186988378	0.333333	0.5	0.307692	0.125	0.153846	0.0714286	0.00973398	0.769923
chr1:61553024	0.25	0.263158	0	0.652174	0.545455	0.5	0.000432001	0.0911034
chr1:48859922	0.896552	0.923077	0.666667	0.571429	0.615385	0.666667	0.00213595	0.298689
chr1:101288115	0.714286	1	0.375	1	0.666667	0.666667	0.0348219	0.999994
chr1:172324464	0	0.5	0.333333	0.5	1	1	0.000282873	0.0669473
chr1:112375358	1	1	1	0.4	1	1	0.00598434	0.596046
chr1:191333223	1	1	0.4	0	0.944444	1	0.0148238	0.974878
chr1:164863319	1	0.555556	0.8	0.166667	0	0.333333	0.00297176	0.38189
chr1:33967074	0.666667	0.913043	0.944444	0.5	0.928571	0.545455	0.00581059	0.586078
chr1:80452400	1	1	1	1	0.583333	1	0.0260063	0.999994
chr1:94242277	0.142857	0.428571	0.384615	0.733333	0.375	0.6	0.0433544	0.999994
chr1:190464667	1	0.928571	1	1	0.666667	0.416667	0.0219785	0.999994
chr1:147339493	1	1	1	1	0.4	0.6	0.025388	0.999994
chr1:78167656	0	0	0	0.6	0	0	0.0197027	0.999994
chr1:156809087	0	0.75	0.75	0.555556	0.333333	0.428571	0.0435332	0.999994
chr1:85862281	0	0.15	0.0319149	0.290323	0.133333	0.333333	0.0064073	0.625385
chr1:18016469	0.55	0.878788	0.761905	0.9375	0.866667	0.958333	0.0177758	0.999994
chr1:37181243	0.888889	0.923077	0.909091	0.4	0.833333	0.714286	0.0333954	0.999994
chr1:177461085	0	0	0	0	0.666667	1	0.000146558	0.0378282
chr1:77906105	0.333333	0.538462	0.56	0.857143	1	0.75	0.00362303	0.433469
chr1:39012811	0.618182	0.683333	0.705128	0.868421	0.810345	0.82	0.0099002	0.777531
chr1:74606624	0.2	0.481481	0.176471	0.6	0.75	0.821429	7e-05	0.0200215
chr1:164162593	1	0.5	0.722222	0.857143	1	1	0.014923	0.980121
chr1:133819178	0.177419	0.310345	0.436364	0.423077	0.825	0.424242	0.0280825	0.999994
chr1:61552884	0.0645161	0.15	0	0.307692	0.233333	0.529412	0.00789706	0.702248
chr1:5046743	0.666667	0.833333	0.666667	0.625	0.4	0.2	0.0331938	0.999994
chr1:156748569	0.411765	0.142857	0.482759	0.0555556	0.181818	0.222222	0.0295066	0.999994
chr1:186986158	0.0952381	0.0701754	0.214286	0.354839	0.333333	0.310345	0.000755255	0.140616
chr1:178143223	1	0.923077	0.851852	0.818182	0.777778	0.5	0.0174824	0.999994
chr1:144784140	0.555556	0.545455	0.6	1	0.952381	1	9.48e-05	0.0262554
chr1:190948582	1	0.6	0.695652	1	1	1	0.000244178	0.058338
chr1:33137031	0.933333	0.793651	0.875	0.584906	0.403846	0.475	6.71e-06	0.00228188
chr1:119417608	0.456522	0.464286	0.545455	0.682927	0.615385	0.829268	0.00661752	0.637692
chr1:85606606	0.142857	0.142857	0.4	0.25	0.8	0.583333	0.0260582	0.999994
chr1:16255934	0.568627	0.616438	0.712963	0.48	0.470588	0.36	0.00518209	0.543004
chr1:172742406	0.5	1	0.333333	0.5	0.4	1	0.036505	0.999994
chr1:92216621	0	0.333333	0.75	0	0.333333	0.384615	0.0470011	0.999994
chr1:34417726	0.888889	0.965517	0	1	1	0.333333	0.00164357	0.251524
chr1:132465556	0.75	0.777778	0.8	1	0.904762	1	0.0113104	0.84087
chr1:171562056	1	0.818182	0.333333	0.75	0.666667	0.2	0.0755371	0.999994
chr1:187821688	0.571429	0.5	0.25	0.647059	0.708333	1	0.0248582	0.999994
chr1:164319919	0.121212	0.11236	0	0.163636	0.346939	0.484848	0.0105679	0.810482
chr1:167742701	0.97561	0.875	1	0.689655	0.787879	0.818182	0.0157569	0.999994
chr1:23670041	0.685393	0.573333	0.8	0.8	0.857143	0.878049	0.0103245	0.796994
chr1:38334337	0.714286	0.809524	1	0.575	0.6	0.666667	0.0235944	0.999994
chr1:85276986	0.76	0.761905	0.515152	0.923077	0.8	0.909091	0.0193978	0.999994
chr1:172377292	0	0.75	0	0	0.25	0	0.143408	0.999994
chr1:38483514	0.454545	0.666667	0.766667	1	0.75	0.8125	0.0257139	0.999994
chr1:85275214	1	1	0.857143	0.2	1	1	0.000656629	0.12695
chr1:96749434	0.28125	0.734513	0.16763	0	0.0588235	0.210084	0.0324133	0.999994
chr1:76572003	0.8	0.863636	0.925926	1	1	1	0.00381586	0.450534
chr1:185930898	0.714286	0.833333	1	0.125	1	1	0.000318473	0.0738677
chr1:153431270	0.431818	0.513514	0.5	0.823529	0.764706	0.647059	0.0039502	0.462372
chr1:74904834	0.863636	0.790698	0.779221	0.954545	1	1	0.000298061	0.0697764
chr1:156204254	0.5	0.166667	0.2	0	0.2	0	0.0370913	0.999994
chr1:90116524	1	0.666667	1	1	0	0	0.0808461	0.999994
chr1:182840126	0.0714286	0.272727	0	0.473684	0.346154	0.533333	0.010505	0.807231
chr1:190408797	0	1	0.5	0.833333	0.894737	1	0.109518	0.999994
chr1:153501227	0.25	1	0.6	1	1	1	0.00125617	0.209969
chr1:74968215	0.75	0.5	0.8	0.25	0.666667	0.285714	0.0226648	0.999994
chr1:159510399	0.3	0.6	1	0.136364	0.047619	0	0.00439206	0.501269
chr1:157891429	1	0.583333	1	1	0.272727	0	0.00090856	0.163904
chr1:189700615	0.764706	0.409091	0.278689	0	0.347826	0	0.0139114	0.940854
chr1:153903079	0.75	0.1	0.416667	0.222222	0	0.142857	0.0316776	0.999994
chr1:45307302	0.875	0.833333	0.777778	1	1	1	0.00952166	0.757938
chr1:81171608	0.75	0.5	0.75	0.944444	0.95	0.916667	0.00281008	0.366482
chr1:190270616	0.891892	0.95	1	0.708333	0.607143	0.9	0.0123279	0.881433
chr1:77260023	0.0645161	0.151515	0.0384615	0.166667	0.15625	0.567568	0.0276361	0.999994
chr1:72126925	0.869565	0.775	0.916667	1	1	1	0.00149757	0.240971
chr1:171499143	0.356061	0.219178	0.152709	0.0847458	0.0857143	0.0886076	0.00736367	0.669806
chr1:153052687	0.4	0.4	0.5	0.8	1	0.888889	5.49e-05	0.0161074
chr1:76071076	0	0.5	1	1	0.333333	0	0.0371404	0.999994
chr1:64623099	1	1	0.666667	0.625	0.666667	0.769231	0.000268264	0.0637899
chr1:157017535	0.732673	0.711111	0.792683	0.57971	0.472727	0.632353	0.00755248	0.682049
chr1:134139223	1	1	1	0	0	0	1.24e-07	6.75e-05
chr1:187595061	0.75	0.714286	1	1	0.955556	1	0.0092236	0.744153
chr1:62381265	0.387755	0.39759	0.412698	0.577465	0.452055	0.75	0.0233106	0.999994
chr1:138846394	0.321429	0.37931	0	0.176471	0.0588235	0	0.00158568	0.244815
chr1:184267057	0.894737	0.846154	1	0.571429	0.730769	0.428571	0.00829145	0.707727
chr1:132095863	0.238095	0.235294	1	0.3	0.583333	1	0.00873976	0.718769
chr1:131225185	0.288462	0.358974	0.285714	0.517241	0.65625	0.4	0.0159137	0.999994
chr1:191649021	0.888889	0.611111	0.375	0.285714	0.363636	0.28	0.0154792	0.999994
chr1:118987345	0.309859	0.156863	0	0.545455	0.358974	0.405405	0.00669841	0.637692
chr1:154190543	0.516129	0.444444	0	0	0.382353	0.181818	0.0361223	0.999994
chr1:179608624	1	1	0	1	1	1	2.66e-11	9.08e-08
chr1:9240838	0.636364	0.35	0.4	0.777778	0.6	0.631579	0.0320811	0.999994
chr1:125244774	0.5	0.8	0.5	0.777778	0.833333	0.909091	0.0229745	0.999994
chr1:161314391	0.592593	0.5	0.684211	0.75	0.809524	0.861111	0.00596435	0.595233
chr1:184426823	0.5	0.666667	0.5	0	0.0909091	0.333333	0.0729808	0.999994
chr1:131977493	0.85	0.898551	0.724138	0.961538	1	1	0.00148841	0.240452
chr1:158880157	0.747899	0.25	0.60241	0.0921053	0.0428571	0.31746	0.00243219	0.329963
chr1:84992803	1	1	1	1	0.25	1	0.00860045	0.711844
chr1:120669871	0	0	1	0.833333	0.307692	1	0.000793296	0.146078
chr1:28910609	0.705882	1	0.875	0.764706	0.333333	0.5	0.00802409	0.702797
chr1:131546931	1	1	0.833333	0.4	1	1	0.038162	0.999994
chr1:64735808	0.4	1	0.6	0	0.25	0	0.0747159	0.999994
chr1:59540841	0.230769	0.617647	0.625	0.208333	0.4	0.368421	0.0167179	0.999994
chr1:14823878	0	1	0.75	0.533333	1	1	0.0678766	0.999994
chr1:57070496	0.8125	0.923077	0.777778	1	1	1	0.0138166	0.9389
chr1:120143600	0.8	0.8	0.758621	0.925	0.921569	0.910714	0.00259703	0.347025
chr1:136215870	1	0.857143	1	0.25	0	1	0.00615391	0.607476
chr1:64138591	0.323529	0.5625	0.7	0.636364	0.680851	0.772727	0.0280408	0.999994
chr1:58859936	0.285714	0.444444	0	0.181818	0	0.25	0.0397455	0.999994
chr1:120570545	1	0.444444	0.777778	1	1	0.944444	0.00684628	0.644083
chr1:132095792	0.357143	0.133333	0	0.454545	0.615385	0.555556	0.0215886	0.999994
chr1:168230141	0.117647	0.0526316	0.194444	0.7	0.25	0	0.00305431	0.390174
chr1:182389403	0.647059	0.78125	0.2	0.214286	0.142857	0.333333	2.9e-06	0.00103621
chr1:151251018	0.2	0.28	0.111111	0.263158	0.456522	0.8	0.0288854	0.999994
chr1:38268303	0.75	0.285714	0	0	0	0	0.012929	0.907463
chr1:119065076	0.228571	0.366667	0	0.6	0.47619	0.666667	0.00599963	0.597175
chr1:131018668	0.777778	0.4	1	1	0.9375	1	0.0256607	0.999994
chr1:191476267	0.315217	0.435897	0.320755	0.660714	0.836066	0.57971	5.69e-05	0.0166235
chr1:136696321	0	0.25	0	0.2	0.5	0	0.0464693	0.999994
chr1:4839299	0.380952	0.333333	0.193548	0.285714	0.454545	0.75	0.0182643	0.999994
chr1:181285935	0.375	0.166667	0.333333	0.333333	0.583333	1	0.0156786	0.999994
chr1:157891588	1	1	1	0.8	0.666667	1	0.0226908	0.999994
chr1:190039590	0.666667	0.615385	0.5	0.5	1	1	0.0469319	0.999994
chr1:114206595	1	0.863636	0.333333	1	1	1	0.010762	0.817255
chr1:87541945	0.111111	0.142857	0.166667	0.647059	0.5	0.1	0.0013614	0.224661
chr1:134697603	0.444444	0.730769	0.763158	0.88	1	0.84	0.0209406	0.999994
chr1:153672690	0.222222	0.206522	0.30303	0.166667	0.0714286	0.0675676	0.00829761	0.707852
chr1:74393461	0.584615	0.590909	0.669643	0.766667	0.736842	0.844828	0.0106531	0.815099
chr1:164432869	0.888889	0.666667	0.333333	0	0.666667	0.5	0.0361124	0.999994
chr1:139320909	1	1	0.933333	1	0.555556	1	0.0162108	0.999994
chr1:9436941	0.882353	0.862069	0.904762	0.851852	0.5625	0.611111	0.0142866	0.958557
chr1:90304328	0.245283	0.362745	0.309735	0.513043	0.440476	0.478261	0.00384705	0.452755
chr1:153428819	0.818182	1	0.666667	0.285714	0.333333	1	0.00417132	0.481168
chr1:180763667	0.2	0	0.333333	0	0	0	0.011031	0.829497
chr1:191269828	0.833333	0.6	0	0.333333	0.25	0.666667	0.0459517	0.999994
chr1:180706062	0.823529	0.764706	0	1	0.954545	1	0.0143596	0.961196
chr1:76483705	1	0.882353	1	0.833333	1	0.125	0.0211327	0.999994
chr1:192444461	0.4	0.5	0	0.6	0.75	0.333333	0.0266792	0.999994
chr1:171251272	0.285714	0.318182	0.301887	0.5	0.5	0.442623	0.00838287	0.711844
chr1:74390014	0.4375	0	0.5	0	0	0	0.00265633	0.353034
chr1:86909679	0.833333	0.653846	1	0.958333	0.911765	0.909091	0.0186156	0.999994
chr1:51372044	0.470588	0.6	1	0.777778	0.681818	0.875	0.0388284	0.999994
chr1:191837107	0.545455	0.581081	0.637255	0.527027	0.323529	0.294118	0.0181398	0.999994
chr1:35353146	0.714286	0.866667	0.8125	0.714286	0.5	0.5	0.0334834	0.999994
chr1:135997698	0.4	0.47619	0.724138	0.941176	0.916667	0.888889	0.000108986	0.0291262
chr1:171816676	0.785714	0.333333	0.5	0	0.545455	0	0.0134988	0.925828
chr1:192759658	0.769231	0	1	0	0.52381	0.285714	0.0135544	0.926503
chr1:134645551	0.323944	0.356164	0.428571	0.150685	0.163934	0.283333	0.0115097	0.85255
chr1:193239891	0.5	0.714286	0.857143	1	0.928571	0.923077	0.00399549	0.465868
chr1:133237392	0.5	0.424242	0.40678	0.363636	0.75	0.727273	0.0335083	0.999994
chr1:36682670	1	1	1	1	0.75	0.2	0.00185244	0.268951
chr1:67542835	0.5	1	0	1	1	0.6	0.0272931	0.999994
chr1:47207769	0.5	0.555556	0.333333	0	1	0.888889	0.0230789	0.999994
chr1:56984073	0	0	0	0	0.714286	0.166667	0.0146992	0.97049
chr1:172013069	0.394958	0.574468	0.525547	0.705882	0.606557	0.676056	0.0159564	0.999994
chr1:36374848	0.903226	0.8	0.714286	1	1	1	0.00259386	0.347025
chr1:133210240	0.347107	0.444444	0.265625	0.0769231	0	0.361111	0.029687	0.999994
chr1:143503793	0.586207	0.75	1	0	0.321429	0.0909091	8.54e-05	0.0239595
chr1:4376337	0.166667	1	1	1	1	1	1.58e-05	0.00506758
chr1:164256803	0.921569	0.833333	0.857143	0.703704	0.8	0.633333	0.0191888	0.999994
chr1:74338510	0.333333	0.416667	1	1	0.941176	0	2.12e-06	0.0007682
chr1:189755355	0.603604	0.638554	0.57554	0.427083	0.440678	0.448718	0.00794866	0.702797
chr1:82288928	0.699187	0.735294	0.781513	0.862069	0.918605	0.891304	0.00150052	0.240971
chr1:89992976	0	0.166667	0	0.25	0.571429	0	0.012329	0.881433
chr1:132302665	0.714286	0	0.333333	0	0	0	0.0433726	0.999994
chr1:36507155	0.834862	0.862069	0.953488	0.556962	0.698413	0.76087	0.00230246	0.315481
chr1:75016128	0	0.111111	0	0.25	0.387097	0	0.0112874	0.84064
chr1:190259770	0.333333	0.125	0	0.411765	0.285714	0.666667	0.005779	0.584852
chr1:178886704	1	0	1	1	0.5	0.5	0.0575098	0.999994
chr1:62986662	0.545455	0	0	1	0.75	0.5	0.0357779	0.999994
chr1:148096409	1	1	1	0	1	1	1.83e-12	1.06e-08
chr1:121082526	0.2	0.232143	0.0689655	0.446809	0.225	0.44	0.0130233	0.909556
chr1:98457820	1	0.714286	0.642857	1	1	0.9	0.0151287	0.988541
chr1:186988358	0	0.357143	0.384615	0.25	0.0769231	0.0714286	0.0232085	0.999994
chr1:136172858	0.333333	0.75	1	1	1	0.333333	0.00449703	0.508727
chr1:153052680	0.545455	0.52381	0.62069	0.916667	0.909091	0.7	0.00173458	0.261024
chr1:71421983	0	0.333333	0.5	0	1	1	0.003349	0.413701
chr1:62771778	0.888889	0.833333	1	0.5	1	1	0.0430947	0.999994
chr1:131972862	0.25	1	1	1	0.7	0.333333	0.105906	0.999994
chr1:167090909	0.71875	0.857143	1	1	0.923077	1	0.0152093	0.991591
chr1:89993469	0.666667	0.25	1	1	1	0.8	0.00266968	0.353914
chr1:89796685	1	1	0.6	1	1	0	0.0184164	0.999994
chr1:36273445	1	0.769231	0.833333	0.714286	0.625	0.578947	0.0156306	0.999994
chr1:90304191	0.333333	0.296875	0.44	0.466667	0.47619	0.717949	0.0228961	0.999994
chr1:53282044	0.870968	0.854545	0.769231	0.822222	0.5	0.660377	0.0228312	0.999994
chr1:178684200	0.5	0.4	1	1	1	0	0.00687777	0.646279
chr1:75361759	0.605263	0.757576	1	1	0.852941	0.857143	0.00851249	0.711844
chr1:192480378	0.818182	0.775701	0.746269	0.622951	0.6875	0.424242	0.00597192	0.595513
chr1:13104119	0	0.0909091	0.318182	0.333333	0	0	0.011057	0.831036
chr1:52128114	0.65625	0.684211	0.580645	0.88	0.894737	0.956522	0.000162165	0.041292
chr1:100135444	0.25	0.333333	0.6	0	0.5	0	0.0500345	0.999994
chr1:184615383	0.727273	0.727273	1	1	0.961538	1	0.0143816	0.961233
chr1:40697376	0.466667	0.346154	0.444444	0.705882	1	0.647059	0.0185344	0.999994
chr1:34807133	0.4	0.294118	0.266667	0.842105	0.5	0.285714	0.014696	0.97049
chr1:61378896	0.707317	0.0769231	0.5	0.913043	0.74359	0.777778	0.010652	0.815099
chr1:121897823	0.216495	0.333333	0	0.512195	0.423077	0.659091	0.000450462	0.0940769
chr1:133237468	0.0714286	0.363636	0.423729	0.454545	0.625	0.636364	0.0130429	0.909832
chr1:119234739	0.5	0.592593	0.652174	0.9	0.9	0.875	0.000942802	0.169632
chr1:74377226	0.571429	0.733333	0.6	1	1	1	0.000415931	0.0881188
chr1:178337591	0	0	0	0	0.4	0	0.0601787	0.999994
chr1:82287663	0.388889	0.6	0	0.2	0.15	0.5	0.0169648	0.999994
chr1:193112202	1	0.444444	0.285714	0.833333	0.6	0.666667	0.0544749	0.999994
chr1:120323132	1	1	1	1	0.571429	1	0.00621984	0.612046
chr1:91770467	0	0	0	0.5	0	1	8.95e-06	0.0029956
chr1:193330244	0.75	0	1	0	0	0	0.00143527	0.234038
chr1:136635913	0.545455	0.461538	1	0.769231	1	0.5	0.00155857	0.244483
chr1:178954803	1	1	1	0.846154	0.842105	0.777778	0.0166196	0.999994
chr1:130488994	0.571429	0.25	0.652174	1	1	0.833333	0.00110242	0.191333
chr1:85232612	0.714286	0.25	0.461538	0.333333	0.888889	0.8	0.00462123	0.512011
chr1:36273477	0.153846	0.230769	0.1875	0.428571	0.458333	0.315789	0.0120157	0.872427
chr1:173812157	0	0.714286	0	0	0	0	0.000116041	0.0309022
chr1:151517614	0.5	0.789474	0.47619	0.857143	1	0.833333	0.00715474	0.656337
chr1:16533428	0.571429	0.571429	1	1	0.952381	1	0.00202016	0.287768
chr1:156666721	0.708333	0.7	0.454545	0.590909	0.363636	0.25	0.0105126	0.807402
chr1:49647004	0.2	1	0.666667	1	0.666667	0	0.00158095	0.244483
chr1:91433565	1	1	1	1	0.769231	0.25	0.0210804	0.999994
chr1:58885709	0.909091	0.848485	1	0.684211	0.62963	0.538462	0.000452463	0.0943641
chr1:135735676	1	0	0	1	0.590909	0.4	0.0438783	0.999994
chr1:15965787	0.625	0.5	0	0	0.95	1	0.00882373	0.722919
chr1:131977976	1	1	1	0.8	1	0.5	0.0276179	0.999994
chr1:92848967	0.209877	0.183673	0.206897	0.0344828	0.133333	0.025	0.00653129	0.634726
chr1:171066000	0	0.25	0	0	0.416667	0	0.019199	0.999994
chr1:182224303	0.5	0	1	1	1	0	0.0670739	0.999994
chr1:171977386	1	1	1	1	0.75	0.75	0.0214573	0.999994
chr1:59610158	0	0.888889	0.923077	0.5	1	0.2	0.000310731	0.0721828
chr1:121858780	0.596491	0.681818	0.871287	0.46875	0.225	0.152778	1.62e-05	0.00515651
chr1:13897224	0.75	0	0	0.0869565	0	0.111111	0.00402021	0.467667
chr1:190849705	1	1	1	1	0.764706	0.611111	0.00876896	0.719994
chr1:184426981	1	1	0.666667	0.666667	0.4	1	0.00164978	0.251625
chr1:6517537	0.75	1	1	0.833333	0.875	0.538462	0.0145013	0.965019
chr1:186987980	0.411765	0.25	0.2	0.8	0.7	0.5	0.00967896	0.766776
chr1:156666384	0.4	0.625	0.666667	0.8	0.666667	1	0.0218927	0.999994
chr1:192799486	0	0	0.6	0.666667	0.2	0	0.00260812	0.347584
chr1:109730216	1	0.861111	0.2	1	1	1	0.0272105	0.999994
chr1:117127798	0.0617284	0.0606061	0.162791	0.0909091	0.341463	0.297297	0.00688851	0.646848
chr1:149545507	0.34	0.255319	0.223404	0.904762	0.530612	0.4875	0.00177118	0.261024
chr1:75241140	0	0	0	0	0.296296	0.461538	0.0162329	0.999994
chr1:190026054	0.645833	0.606061	0	0.904762	0.833333	0.8125	0.00851144	0.711844
chr1:148227552	0.742857	0.894737	0.769231	1	1	0.9	0.0072735	0.663603
chr1:186988359	0.555556	0.666667	0.1875	0.357143	0	0	0.0142963	0.958557
chr1:76009569	0.342857	0.458333	1	0.954545	0.377778	0.833333	0.0515842	0.999994
chr1:185692711	0.5	0.6	0.7	1	0.882353	1	0.0455983	0.999994
chr1:77458827	1	0.428571	0.7	1	1	0.5	0.0319733	0.999994
chr1:46296745	0.265734	0.407895	0.148148	0.402778	0.601852	0.510638	0.00820808	0.704178
chr1:177461330	0.222222	0.6	0	0	0.777778	1	0.0703562	0.999994
chr1:159151883	1	0.928571	0.9	0.888889	1	0.363636	0.0157241	0.999994
chr1:37687618	1	1	1	1	0.473684	1	0.000971729	0.173417
chr1:93800705	0.5	1	1	1	0.833333	1	0.075158	0.999994
chr1:172616509	0.857143	0.666667	1	1	0.166667	1	0.00260513	0.347493
chr1:75252346	0.857143	0.866667	1	0.333333	0.84	0.6	0.0423134	0.999994
chr1:37687491	0.555556	0	0.333333	0	0	0	0.00139309	0.228889
chr1:17667020	1	1	1	0.285714	0.95	0.8	0.0285458	0.999994
chr1:119294236	1	0.375	0.95	1	1	1	0.0275582	0.999994
chr1:27979677	1	0.727273	0.857143	1	1	1	0.0300919	0.999994
chr1:151983932	0.75	0.769231	0	0.125	0.333333	0.333333	0.0354251	0.999994
chr1:93082210	0.333333	0.333333	1	0.8	1	1	0.0035094	0.423244
chr1:191182004	0.106667	0.0972222	0.114286	0.125	0.333333	0.428571	0.0163547	0.999994
chr1:177589173	0.5	0.4	0.4	0	1	1	1.08e-05	0.0035726
chr1:55004670	0.875	0.666667	0.916667	1	0.971429	0.9375	0.00662792	0.637692
chr1:152037841	1	1	0	0.142857	0.333333	0.5	3.63e-07	0.000192361
chr1:180401887	0.844828	0.841667	0.833333	0.640777	0.702128	0.652174	0.000772531	0.143127
chr1:86605260	1	0.5	1	0.833333	0.8	0.25	0.0198612	0.999994
chr1:186121313	1	1	1	0.909091	0.863636	0.375	0.0070768	0.650768
chr1:119903029	0.375	0	1	0	0	1	0.0321434	0.999994
chr1:90282130	0.695652	0.4375	0.789474	0.857143	0.84127	0.828571	0.00824163	0.705867
chr1:186591923	0.882353	1	1	1	0.8	0.705882	0.0328087	0.999994
chr1:91449624	1	0.857143	1	0.75	0.5	0.5	0.0509107	0.999994
chr1:91344477	0.5	0.333333	0	0.5	1	0.5	0.0826419	0.999994
chr1:74299388	0.645833	0.615385	0.285714	0.8125	0.703704	0.95	0.0116756	0.860398
chr1:88262407	0	1	0.555556	1	1	1	0.0783447	0.999994
chr1:162478729	1	1	1	0.5	1	0	0.0516589	0.999994
chr1:135783176	0.545455	0.451613	0.740741	0.33871	0.368421	0.354839	0.00571328	0.579756
chr1:39434764	1	1	0.5	0.555556	0.875	0.285714	0.000432842	0.0911534
chr1:91338558	0.804598	0.891892	1	0.753425	0.68254	0.689655	0.00799172	0.702797
chr1:45926370	0	0	0	0.166667	0.352941	0.111111	0.00243598	0.330076
chr1:57312408	0.433735	0.415094	0.522059	0.577465	0.666667	0.675	0.00733055	0.667837
chr1:133858289	0.156863	0.263158	0.485075	0.395349	0.72549	0.506329	0.0361406	0.999994
chr1:155722616	0	0	0	0.1	0.5	0	0.0278556	0.999994
chr1:36611653	0.363636	0.64	0.566667	0.875	0.772727	0.777778	0.00381004	0.450534
chr1:191386182	0.95122	0.818182	0.857143	1	0.666667	0.25	0.00784081	0.699305
chr1:23776714	0.666667	0.8	1	0.384615	0.444444	1	0.0267942	0.999994
chr1:77434835	0.555556	0.833333	0.611111	0.8	1	1	0.00954304	0.759194
chr1:92403640	1	1	1	0.25	0.692308	1	0.0016016	0.246769
chr1:75404743	0.95	1	0.5	0.818182	0.916667	0.5	0.0180414	0.999994
chr1:46283173	1	0.5	0.6	0.2	1	1	0.015477	0.999994
chr1:7370690	1	0.5	1	1	0	1	2.18e-09	2.57e-06
chr1:184810240	0.489796	0.5	0.530612	0.777778	0.641509	0.622642	0.00994665	0.779395
chr1:91887108	1	1	1	1	0.625	0.571429	0.00536071	0.555626
chr1:33755302	0.212598	0.278481	0.24	0.51087	0.363636	0.477778	0.000984359	0.174657
chr1:86400681	0.444444	1	1	1	1	1	0.0282205	0.999994
chr1:34297228	1	0.25	1	1	1	1	0.0234003	0.999994
chr1:167279154	0.538462	0.740741	0.466667	0.909091	0.678571	0.935484	0.00734022	0.668075
chr1:134337607	0.6	1	1	0.285714	0.533333	0.8	0.00284149	0.369553
chr1:105972072	0.853659	0.5	1	1	1	1	0.02272	0.999994
chr1:153031798	0.75	0.904762	0.65625	1	1	0.9	0.000944531	0.169632
chr1:191282138	0.279279	0.4375	0.421569	0.545455	0.88764	0.575758	0.00652218	0.634726
chr1:159036324	0	1	0	0.666667	0.8	1	4.11e-14	3.65e-10
chr1:167374701	0.104167	0	0	0.177778	0.170732	0.294118	0.0117304	0.862756
chr1:154633452	0.571429	0.888889	1	1	0.964286	0.875	0.0256036	0.999994
chr1:85257943	0.818182	0.833333	0.75	0.428571	1	0.571429	0.0494346	0.999994
chr1:36989703	1	1	1	0.5	0.703704	0.888889	0.0103332	0.796994
chr1:74946675	1	0.833333	1	1	1	0.25	0.00618801	0.609894
chr1:179581496	1	0.928571	0.892857	0.625	0.714286	0.5	0.00186416	0.270392
chr1:62659757	1	0.285714	0	1	1	1	0.0446628	0.999994
chr1:78082070	0.75	0.666667	0.166667	0.833333	0.84	0.933333	0.00461867	0.512011
chr1:83407181	0	0.222222	0.125	0.5	0	0	0.0410588	0.999994
chr1:141631573	0.525	0.5	0.666667	0.833333	0.770833	0.769231	0.00455045	0.512011
chr1:189840721	0.469565	0.272727	0.340782	0	0.12069	0.148936	0.000298796	0.0698402
chr1:165774172	0.983051	0.987805	0.96875	0.807018	0.803571	0.912281	0.00164713	0.251625
chr1:180176133	1	1	1	0.6	0.733333	0.5	0.0137248	0.935609
chr1:85601338	0.857143	0.733333	0.357143	0.833333	1	1	0.00297767	0.381999
chr1:133753370	0.5	1	1	1	1	1	0.0433292	0.999994
chr1:167269362	0	1	0	0.5	0.5	1	2.51e-05	0.00778945
chr1:153651510	0.5	0.375	0.529412	0.333333	1	0.888889	0.00112919	0.193753
chr1:175433004	1	0.916667	0.5625	1	1	1	0.0276165	0.999994
chr1:40090315	0.0416667	0	0.333333	0.5	0.148936	0.5	0.00318217	0.398417
chr1:85091160	0.166667	0.666667	0	1	0	0.666667	0.0869289	0.999994
chr1:23352780	0.695652	0.7	0.589744	0.833333	0.836735	0.816667	0.00542241	0.558879
chr1:135104208	0.5	0.230769	0.3	0.0714286	0	0	0.0214607	0.999994
chr1:127678530	0.397059	0.234375	0.255814	0.56	0.418605	0.603774	0.00215437	0.300368
chr1:135686292	0.169014	0.189189	0	0.307692	0.34	0.322581	0.0146988	0.97049
chr1:132315106	0.129032	0.333333	0	0.432432	0.333333	0.7	0.0129393	0.907463
chr1:42741774	0.617647	0.684211	0.77	0.9	0.875	0.898305	0.0006746	0.129759
chr1:189700530	0.84375	0.840909	0.794393	0.342857	0.634146	0.769231	0.0224345	0.999994
chr1:40458450	1	0.25	1	0	1	1	0.000486927	0.100168
chr1:87088825	0.625	1	0.666667	0.75	0.5	0	0.0478983	0.999994
chr1:59507439	1	0.75	1	1	0.777778	0	0.0509273	0.999994
chr1:152941211	0.857143	1	0.913043	0.666667	0.666667	0	0.0498665	0.999994
chr1:132095845	0.0714286	0.0714286	0	0.454545	0.5	0.444444	6.06e-05	0.0175694
chr1:180532975	1	0.933333	1	0.909091	0.833333	0.555556	0.0281987	0.999994
chr1:180333295	0.428571	0.25	1	1	0.956522	1	1.35e-06	0.00049892
chr10:127333775	1	0.333333	1	1	1	0.5	0.0392271	0.999989
chr10:8545016	0	0.666667	0.46875	0	0.75	0	0.0182273	0.999989
chr10:82193245	1	1	0.7	0.333333	0.285714	0.666667	0.0522313	0.999989
chr10:60570422	0	0	0.5	0.142857	0.47619	0	0.00874213	0.718128
chr10:60581069	0.9	0.949153	0.92	0.671875	0.72093	0.76	0.000266409	0.0667807
chr10:79976855	0.62963	0.653846	0.580247	0.805556	0.85	0.825	0.00280605	0.390029
chr10:77021736	0.109756	0.201439	0.143791	0.277778	0.3	0.404255	0.00238878	0.347474
chr10:61423015	0.555556	0.55	0.631579	0.727273	0.875	1	0.0100415	0.776498
chr10:118117173	0.444444	0.777778	0.5	0.869565	0.814815	0.875	0.00984896	0.767757
chr10:8656532	1	1	1	1	0.714286	0.25	0.00201721	0.308096
chr10:62540175	0.913043	0.813953	0.789474	1	1	0.965517	0.00343242	0.440285
chr10:77204775	0.666667	0.6	0	0.5	0.310345	0.5	0.0758182	0.999989
chr10:16410227	0.952381	1	0.941176	0.677419	0.714286	1	0.0231882	0.999989
chr10:53596656	0	0	0	0	0	0.8	0.00785066	0.709295
chr10:81433739	0.171875	0.126984	0.296296	0.42	0.352941	0.5	0.00140591	0.242347
chr10:123266534	0.391304	0	0	0	0.142857	0.25	0.0251539	0.999989
chr10:69220549	0.464286	0.4375	0	0.666667	0.722222	0.777778	0.019323	0.999989
chr10:120660018	0.384615	0.423077	0	0.8125	0.571429	0.733333	0.00838463	0.709936
chr10:117251648	0.833333	0.833333	1	0.25	0.692308	0.2	0.0134353	0.920878
chr10:59513598	0.9375	0.6	0.166667	1	0.875	1	0.0341031	0.999989
chr10:92539100	0.23913	0.287234	0.137931	0.38	0.661972	0.48	0.00198918	0.305234
chr10:75056722	0.25	0.1875	0.12	0	0	0.0714286	0.00690826	0.665255
chr10:69556496	0	0.5	0.5	0	0	0	0.044551	0.999989
chr10:48683514	0.375	1	1	1	0.833333	1	0.0722709	0.999989
chr10:60303413	0.875	0.636364	0.722222	0.857143	1	1	0.023605	0.999989
chr10:112316941	0.842105	0.482759	0.673913	0.944444	1	0.823529	0.00206552	0.313651
chr10:78090747	0.25	0.2	1	0.6	0.75	0.5	0.0378518	0.999989
chr10:97090384	0	0.5	0.6	0	0	1	0.00982847	0.767526
chr10:61812989	1	0.8	0.857143	0.571429	0.666667	0.166667	0.0111626	0.825575
chr10:80153757	0.954545	0.921053	1	0.733333	0.5	0.666667	0.000412238	0.0953308
chr10:75833656	0.411765	0.166667	0	0.769231	0.527778	0.333333	0.0532184	0.999989
chr10:75100783	0.387097	0.464286	0.666667	0.55	0.630435	0.833333	0.0151708	0.994363
chr10:66815245	1	1	1	1	1	0.545455	0.0133628	0.918004
chr10:45118611	1	0.918919	0.95	0	0.8	1	0.00155858	0.255515
chr10:79959434	0.965517	0.875	1	0.758621	0.794118	0.793103	0.00377763	0.470863
chr10:20046596	0.407407	0.309735	0.459459	0.528736	0.651515	0.722892	0.00148284	0.250029
chr10:90682224	0.588235	0.75	0.5	0.454545	0.263158	0	0.0565648	0.999989
chr10:43053035	0.666667	0.5	0.5	0	0	1	0.0909885	0.999989
chr10:81246596	1	0.25	1	0	1	1	0.000945439	0.182356
chr10:127174650	0.9375	0.333333	1	1	1	1	0.0255	0.999989
chr10:66233411	0.715517	0.761194	0.841121	0.75	0.516129	0.512821	0.0100544	0.776498
chr10:49988994	1	1	1	1	1	0.555556	0.00185376	0.289185
chr10:70144164	0.540541	0.538462	0.666667	0.285714	0.435897	0.15	0.0318857	0.999989
chr10:122193557	0.34	0.361111	0.333333	0.678571	0.367347	0.757576	0.0331813	0.999989
chr10:67623381	0.961538	1	1	0.692308	0.809524	0.666667	0.0165336	0.999989
chr10:38772960	0.9	1	0.857143	1	1	0.571429	0.0773444	0.999989
chr10:80834696	0.608696	0.697674	0.470588	0.317073	0.464286	0.341463	0.0110681	0.821359
chr10:79915293	0.387755	0.38961	0.460317	0.592105	0.709677	0.654762	0.000286987	0.0709907
chr10:60801748	0.375	0.454545	0.466667	0.6	0.875	0.666667	0.0279143	0.999989
chr10:58878237	0.857143	0.909091	1	0.444444	0.875	0.4	0.039277	0.999989
chr10:117230152	1	0.777778	1	0.692308	0.538462	0.833333	0.0216281	0.999989
chr10:80632354	0.925134	0.916667	0.868421	0.77	0.763158	0.759036	0.00285482	0.39569
chr10:13045086	0.142857	0	1	0.375	0.254545	0.25	0.00727516	0.678211
chr10:59898529	0	0.307692	0	0.545455	0.552632	0.8	0.00172705	0.277723
chr10:88095802	0.944444	1	1	0.833333	1	0.6	0.0521666	0.999989
chr10:129229491	0.75	1	0.5	0	1	1	0.0172714	0.999989
chr10:81319689	0.0925926	0	0	0.25	0.0909091	0.475	0.00601089	0.625624
chr10:80197516	0.428571	1	1	0	0.333333	0.666667	0.00574001	0.607296
chr10:128438197	0.764706	0.693878	0.779412	0.901639	0.935484	0.848485	0.0104663	0.799744
chr10:70144074	0.648649	0.4	0.666667	0.375	0.333333	0.176471	0.0334317	0.999989
chr10:75477137	0.821429	0.888889	1	0.722222	0.571429	0.62963	0.00504748	0.553415
chr10:68051821	1	1	1	0.25	1	1	0.0629697	0.999989
chr10:75519406	0.6	1	1	1	1	1	0.0957674	0.999989
chr10:80905146	1	1	1	0.923077	0.75	0.8125	0.014472	0.96788
chr10:127782433	0.895833	0.813953	0.882353	1	1	1	0.00154352	0.255515
chr10:74739489	1	1	0.954545	1	0.2	0.714286	0.0104463	0.799607
chr10:82760505	1	0	0.285714	0.5	0	1	0.00336607	0.435603
chr10:127420407	0	0	0.0555556	0.214286	0.222222	0.133333	0.017466	0.999989
chr10:62314300	0.5	0.714286	1	1	1	1	0.00687632	0.66514
chr10:118005134	0.8	0.647059	0.75	0.666667	0	0.25	7.38e-06	0.00274454
chr10:70144083	0.675676	0.644444	0.666667	0.375	0.410256	0.3	0.00247772	0.355684
chr10:80349244	0.190476	0.142857	0.268293	0.0454545	0	0.04	0.0018843	0.291868
chr10:125163775	0.833333	0.818182	1	0.666667	0.54902	0.681818	0.0104622	0.799744
chr10:59265456	0.941176	1	0	1	0.666667	0.333333	0.00619179	0.640392
chr10:47221655	1	1	0.8	1	0.333333	0.5	0.0105783	0.800492
chr10:7390452	0	0.176471	0.272727	0	0	0	0.00926847	0.74276
chr10:81219094	0.527778	0.605263	0.461538	0.759494	0.75	0.692308	0.00312906	0.41695
chr10:42955973	1	1	1	1	1	0.5	0.0424033	0.999989
chr10:44447151	0.46875	0.321429	0.603175	0.684211	0.647059	0.714286	0.017522	0.999989
chr10:59622730	0.285714	0.25	0	0.7	0.638889	0.5	0.000763702	0.154328
chr10:93303174	0	0.2	0	0	0.5	0	0.0591255	0.999989
chr10:62393565	0.568421	0.493976	0.664179	0.725275	0.786885	0.736842	0.0112075	0.827965
chr10:70716836	0.5	0.25	1	0.5	0.909091	1	0.027555	0.999989
chr10:14016384	0	0.578947	0.428571	0.333333	0.333333	0	0.0378216	0.999989
chr10:5083163	0.875	0.757576	0.625	1	1	1	0.00141607	0.243459
chr10:9865887	0.88	0.6875	0.857143	1	0.939394	1	0.0096724	0.760368
chr10:98429076	1	0.333333	1	0	1	1	1.24e-07	7.55e-05
chr10:68097782	0.963636	1	0.964286	0.909091	0.592593	0.763636	0.00443917	0.525779
chr10:5082332	0.75	0.5	0.714286	0.333333	1	0.25	0.0294061	0.999989
chr10:61197476	0.821429	0.894737	1	0.47619	0.75	0.633333	0.00198493	0.304939
chr10:77279231	0.666667	0.75	1	0.285714	0.6	0.3125	0.010921	0.815103
chr10:68145059	0.75	0.25	0.333333	0.428571	0.2	0	0.0556906	0.999989
chr10:76392373	1	1	1	1	0.555556	1	0.0280523	0.999989
chr10:21629379	0.789474	0.894737	1	1	1	1	0.00963918	0.759518
chr10:104754737	0.613793	0.376471	0.390476	0.136364	0.172414	0.153846	6.1e-05	0.019485
chr10:8813375	0.0416667	0.2	0	0.4	0.3125	0.5	0.000947049	0.182398
chr10:62097079	1	0.666667	0.5	0	0.333333	0.5	0.00271448	0.381337
chr10:19361749	0	0	0	0	0.285714	0.230769	0.0138922	0.941083
chr10:117446097	0.666667	0.166667	0.5	0	0.8	1	0.0491364	0.999989
chr10:21382425	0.846154	0.621622	0.811594	0.921053	0.916667	0.933333	0.0102945	0.790752
chr10:77029711	0	0.4	0	0.666667	0.8	0	0.000219718	0.0565491
chr10:52521550	0.6	0.5	0.2	1	1	1	0.000209273	0.0547573
chr10:93679818	0.333333	0.75	0.4	0.5	0.333333	0.111111	0.00967971	0.760431
chr10:93303175	0	0.272727	0	0.4	0.411765	0.333333	0.050628	0.999989
chr10:34483736	0.389474	0.537037	0.833333	0.386364	0.310811	0.288462	0.0216922	0.999989
chr10:19117988	0.5	0.727273	0.636364	0.928571	0.5	1	0.0449031	0.999989
chr10:116838807	1	1	0.75	0	0.888889	0.875	0.0501968	0.999989
chr10:6237842	0.444444	0.178571	0.2	0.7	0.285714	0.5	0.00739081	0.687042
chr10:63135894	0	0	0.5	0.181818	0.466667	0.333333	0.00639571	0.652745
chr10:64586102	1	1	0.888889	0.8	1	0.428571	0.0432947	0.999989
chr10:91684796	0.434483	0.311321	0.384106	0.507463	0.490196	0.648936	0.0137674	0.934554
chr10:81471315	0.4	0.882353	0.848485	0.944444	1	1	0.00464985	0.530298
chr10:45152665	0.748299	0.754237	0.875556	0.534483	0.547945	0.63964	0.000678165	0.140059
chr10:121600978	1	0.925926	0.894737	0.75	0.705882	0.75	0.0276309	0.999989
chr10:86820550	0.53125	0.833333	0.666667	0.909091	0.904762	0.714286	0.0176314	0.999989
chr10:61496167	0.173913	0.341463	0.314815	0.448276	0.714286	0.538462	0.00199812	0.306248
chr10:58713434	0.904762	0.842105	0.25	1	1	1	0.00596859	0.622206
chr10:108448350	0.8	0.333333	0.4	1	1	1	0.00810088	0.709295
chr10:70695450	1	1	1	0.333333	1	1	0.000643316	0.13509
chr10:115113372	1	1	0	0.5	1	1	0.033456	0.999989
chr10:77041373	1	1	1	0.625	1	1	0.0492436	0.999989
chr10:46380629	0.666667	1	0.454545	1	0.857143	0.8125	0.0261658	0.999989
chr10:18371289	0.761905	0.257143	0.0947368	0.708333	0.6	0.782609	0.0246651	0.999989
chr10:60333607	0.795455	0.822581	0.5	1	0.979592	0.84375	0.00696563	0.666867
chr10:108810890	0.5	0.517544	0.650273	0.786408	0.640625	0.809524	0.00828701	0.709936
chr10:75853756	0	1	0	0.5	0	0	0.0597622	0.999989
chr10:22191666	0	0.6	0	0.285714	0	0.25	0.0593231	0.999989
chr10:95358289	0.5	0.4	1	1	1	1	0.000153839	0.0421857
chr10:123820941	0	0.75	0.8	0.666667	0.75	0.125	0.0185899	0.999989
chr10:61813033	1	0.8	0.857143	0.428571	0.666667	0.166667	0.00212271	0.318337
chr10:60163743	1	0.375	0.833333	1	0.666667	1	0.0330605	0.999989
chr10:125187875	0	0.692308	0.571429	1	1	0.181818	0.00657108	0.659669
chr10:94044995	0.617647	0.694444	0.454545	0.34375	0.216216	0.513514	0.00566798	0.602381
chr10:99238444	1	1	1	0.894737	0.792453	0.947368	0.00622454	0.642262
chr10:19711848	0.355556	0.472222	0.436364	0.25	0.125	0.246154	0.00209878	0.31687
chr10:93430917	0.097561	0.156863	0.164773	0.363636	0.186047	0.301205	0.0134844	0.922016
chr10:80156401	0.295455	0.288889	0.4	0.641026	0.428571	0.518519	0.0118008	0.857324
chr10:13045071	0.142857	0	1	0.375	0.218182	0.25	0.0147259	0.974853
chr10:123461713	0.709677	0.5	0.333333	0.857143	0.862069	0.785714	0.00975228	0.763847
chr10:115285083	1	1	1	0.25	0.428571	0.5	0.00113068	0.206368
chr10:69729615	1	1	0.777778	1	0.642857	0.5	0.0256265	0.999989
chr10:77204934	0.714286	0.8	0.5	0.4	0.384615	0.4	0.0290926	0.999989
chr10:117885590	0.338235	0.131579	0.153846	0.413333	0.24	0.529412	0.0187518	0.999989
chr10:122940112	0.666667	0.5	0	0.666667	0.666667	1	0.000133204	0.0380357
chr10:70031572	1	0.666667	1	0	0.333333	0.833333	0.080171	0.999989
chr10:95293663	0.71875	0.684211	0.75	1	0.972973	1	7.98e-05	0.0247543
chr10:103678894	0.801653	0.651163	0.823529	0.166667	0.444444	0.0714286	6.06e-09	6.59e-06
chr10:73782844	0.8	0.555556	0.727273	1	1	1	0.00125769	0.222341
chr10:60933216	0.714286	0.714286	1	0.866667	1	1	0.0124983	0.884042
chr10:81153564	0.318182	0.685714	0.583333	0.833333	1	1	0.00404997	0.495775
chr10:77653239	1	0.8	0.6	1	1	1	0.0201743	0.999989
chr10:18738296	1	0.923077	0.666667	0.78125	0.826087	0.689655	0.00424578	0.50871
chr10:81091903	1	0.5	1	0.6	0.470588	1	0.000766723	0.1547
chr10:77113515	0.219512	0.357143	0.296	0.794118	0.375	0.5	0.0129513	0.903917
chr10:45162109	0.147059	0.4375	0.75	0	0.0243902	0	0.000574391	0.126377
chr10:80186925	0	0.545455	0.285714	0	0	0	0.00102657	0.192389
chr10:77442010	0	0.571429	0	0.5	1	1	0.0256611	0.999989
chr10:71593355	0.347826	0	0	0	0	0.111111	0.0268729	0.999989
chr10:61615212	0.7	0.5	0.222222	1	0.75	0.888889	0.0116936	0.850964
chr10:62349425	0.714286	0.7	0.896552	1	0.9	0.977273	0.00319605	0.421068
chr10:41042551	0	0.333333	0.315789	0	0	0.0714286	0.0112643	0.829823
chr10:83820014	0.5	0	0	0	0	0	0.0129282	0.903868
chr10:78674217	0.333333	0.642857	0.777778	0.25	0.5	0.25	0.012158	0.870263
chr10:95764240	0.333333	0	0	0.125	0.294118	1	0.0459145	0.999989
chr10:25751430	0.694215	0.835616	0.653846	0.446429	0.52	0.571429	0.00400583	0.492669
chr10:120848667	1	0.333333	1	1	1	1	0.0390297	0.999989
chr10:80288282	0.88	0.619048	1	1	1	0.5	0.00855634	0.709936
chr10:23025322	1	0.952381	0.789474	0.625	0.647059	0.5625	0.00118032	0.211221
chr10:44400841	0.348624	0.395604	0.256757	0.545455	0.47619	0.5	0.0135917	0.92694
chr10:60579485	0.2	0.428571	0	0.666667	0	0	0.0204409	0.999989
chr10:81153924	0.875	0.9	0.956522	0.75	1	0.166667	0.0361075	0.999989
chr10:12853368	0.822222	0.666667	1	0.4	0.638889	0.625	0.0362135	0.999989
chr10:33548825	1	0.571429	1	1	1	1	0.0497558	0.999989
chr10:79867002	0.8	0.9	1	0.5	0.375	0.333333	0.00124849	0.221011
chr10:80410569	1	0.7	1	0.111111	1	0.833333	0.0139856	0.945944
chr10:99136791	1	0.5	1	1	0.818182	1	0.0622629	0.999989
chr10:20273767	0.195652	0.304348	0.365591	0.157895	0.0666667	0.0909091	0.0026381	0.374209
chr10:43483345	0	0.0769231	0.166667	0.625	0.166667	0.25	0.0172141	0.999989
chr10:43298721	1	0.5	1	0.333333	0.5	0.5	0.000871216	0.17139
chr10:128211092	0.12844	0.24	0.0833333	0.22973	0.414634	0.381818	0.00946225	0.752346
chr10:81645055	0.833333	0.615385	0	1	1	1	0.00254964	0.364812
chr10:120414897	1	1	1	0.8125	0.785714	0.75	0.00746274	0.690795
chr10:60329258	1	1	0.823529	0.692308	0.285714	0.25	0.000889755	0.174433
chr10:99321237	1	1	1	1	0.545455	1	0.0298548	0.999989
chr10:62255494	0.833333	1	0.428571	1	1	1	0.00925876	0.74276
chr10:70971389	0	0.5	0.444444	0	0.5	0.285714	0.0571123	0.999989
chr10:114143524	0.53125	0.809524	0.75	0.9375	0.911765	0.666667	0.0243708	0.999989
chr10:119076519	0.0833333	0.166667	0	0.391304	0.238095	0.578947	0.00152553	0.25529
chr10:95016041	0.244275	0.346457	0.449367	0.474747	0.491228	0.716049	0.0167919	0.999989
chr10:92643863	1	0.666667	0.25	1	1	1	0.0007316	0.148526
chr10:84346907	0.75	0.791667	0.805556	1	1	1	0.000410468	0.0950888
chr10:61175076	0.4	0.173913	0.254902	0.4	0.285714	0.65	0.0195856	0.999989
chr10:82949204	0.333333	1	0.5	0.5	0.655172	0.75	0.00671498	0.66514
chr10:117727987	0.5625	0.791667	0.5	1	0.939394	1	0.000249895	0.063123
chr10:6867447	0.5	1	0.5	1	1	0.333333	0.0805743	0.999989
chr10:83180709	0.741935	0.894737	0.865169	0.744681	0.462963	0.618182	0.00849741	0.709936
chr10:83820054	1	1	1	0	0.578947	0.4	0.00590793	0.61727
chr10:74675514	0.585586	0.653226	0.535211	0.311321	0.589286	0.29703	0.0203475	0.999989
chr10:5667421	1	0.9	0.857143	0.533333	0.882353	0.5	0.00245888	0.355287
chr10:13326415	0.333333	0.3	0	0.8	0.478261	0.833333	0.0178609	0.999989
chr10:62669796	1	0.9	0.960784	0.310345	0.3	0.695652	1.09e-07	7.44e-05
chr10:99279500	1	0.857143	1	0.75	0.4	1	0.0608288	0.999989
chr10:15346582	1	1	1	1	0.545455	0.909091	0.0155741	0.999989
chr10:42221433	0	0.5	0	1	0	0	2.05e-09	2.8e-06
chr10:62973105	0.823529	0.783784	0.97561	0.65625	0.673913	0.705882	0.0128564	0.902082
chr10:80529851	0.625	1	0.857143	0.428571	0.642857	1	0.0348431	0.999989
chr10:80382140	1	0.833333	1	0.5	0.636364	0.833333	0.0309707	0.999989
chr10:35386953	0.5	0.25	1	1	0.9	1	0.0105696	0.800492
chr10:5083117	1	0.666667	1	1	1	1	0.0122354	0.872965
chr10:80153668	0.655738	0.661765	0.666667	0.931818	0.770833	0.787879	0.0128034	0.899805
chr10:94254628	1	1	0.5	1	1	1	0.0805743	0.999989
chr10:80197490	0.111111	0	0	1	0.25	0	0.041598	0.999989
chr10:121311781	0.627907	0.453333	0.649485	0.385714	0.322581	0.42	0.0135122	0.923433
chr10:40936546	0.1	0.0666667	0.181818	0.25	0.375	0.538462	0.00669704	0.66514
chr10:90804379	0.863636	0.833333	1	1	0.384615	0.4	0.00526026	0.571497
chr10:45136461	0.157895	0.25	0.390625	0	0	0.0285714	1.5e-06	0.000599317
chr10:82854420	0.625	0.833333	1	0.923077	1	1	0.00860297	0.710697
chr10:23191678	1	1	0	1	0.75	0	0.0115865	0.847382
chr10:76439078	1	0.666667	0.75	1	1	1	0.014397	0.965318
chr10:96535646	0.826087	0.814815	1	0.444444	0.642857	0.5	0.0187054	0.999989
chr10:126472101	0.971429	0.9	1	0.6	0.717949	1	0.0145839	0.971899
chr10:77160425	0.846154	0.902439	0.802632	0.581395	0.65	0.75	0.0125305	0.885838
chr10:39172819	0.571429	0.571429	0.375	0.933333	0.740741	0.666667	0.00948324	0.752749
chr10:60801641	0	0.5	0	0.166667	0	0	0.0201774	0.999989
chr10:20518829	0.6875	0.666667	1	1	0.939394	1	0.0100009	0.775001
chr10:115113365	0.5	1	0	1	0.909091	1	0.00113974	0.207637
chr10:80873581	0.0434783	0	0	0.333333	0.132075	0	0.0173115	0.999989
chr10:59513556	1	0.375	0.25	0.894737	0.681818	1	0.0457798	0.999989
chr10:3313988	1	0	1	0.25	0.583333	0	0.000289398	0.0713
chr10:71565790	0.8	0.933333	0.727273	1	1	1	0.00847315	0.709936
chr10:58224495	0.631579	1	0.85	1	1	1	0.0189707	0.999989
chr10:122901967	0.8	0.571429	1	1	1	0.857143	0.025129	0.999989
chr10:70371394	0.785714	0.432432	0.435484	0.976744	0.655172	0.833333	0.0138264	0.937944
chr10:71067994	0.5	1	1	1	1	0.857143	0.0110089	0.817891
chr10:22346789	0.962963	0.888889	1	0.551724	0.75	0.9	0.009648	0.759757
chr10:8252629	1	0.928571	1	1	0.166667	0.766667	0.00470209	0.530298
chr10:62223019	1	1	0.666667	0.333333	0.571429	0	0.000140483	0.0396829
chr10:78894715	1	1	1	1	1	0.611111	0.00666855	0.663577
chr10:99537794	1	0.888889	1	0.666667	0.791667	1	0.0246752	0.999989
chr10:128918501	0	0.5	0.142857	0	1	0.5	7.51e-05	0.0234414
chr10:59960285	0.72093	0.65	0.6	0.939394	0.818182	0.882353	0.00906409	0.732931
chr10:60570481	0	0.333333	0	0.142857	0.428571	0	0.0131459	0.912644
chr10:78520449	0.384615	0.333333	0	1	0.611111	0.5	0.0568519	0.999989
chr10:79822222	0.8	0.666667	0.666667	0.333333	0.25	1	0.0769235	0.999989
chr10:18526454	0	0	0	0.333333	0.411765	0.666667	0.0162808	0.999989
chr10:38957162	1	1	1	1	0.666667	0.833333	0.0386522	0.999989
chr10:94442182	0	0	0.571429	0.75	1	1	0.000921973	0.179145
chr10:45152556	0.297297	0.449153	0.417778	0.196581	0.232877	0.252252	0.00781755	0.709295
chr10:50392631	0.5	0.25974	0.795455	0.6875	1	0.863636	0.0134623	0.921945
chr10:111380067	0.8	0.727273	0.818182	0.307692	1	1	0.00401575	0.492965
chr10:44447085	0.26087	0.595238	0.333333	0.428571	0.72	0.714286	0.0208494	0.999989
chr10:7190339	1	0.916667	0.857143	0.909091	0.75	0.25	0.0457902	0.999989
chr10:111942515	0.410256	0.473684	0.666667	0.714286	0.897436	0.5	0.000107105	0.0313922
chr10:20186741	0.59633	0.679688	0.440559	0.990196	0.88172	0.944444	1.39e-07	8.4e-05
chr10:9992084	1	0.619048	0.714286	1	1	1	0.0069484	0.666867
chr10:14269989	0.5	0.517857	0.166667	0.723404	0.662338	0.615385	0.0181719	0.999989
chr10:25198600	0.333333	1	1	1	1	0	0.00102675	0.192389
chr10:50508060	1	0.964286	0.945946	0.714286	0.823529	0.631579	0.00147738	0.250029
chr10:127296048	0.892857	1	1	0.823529	0.583333	0.823529	0.00639441	0.652745
chr10:121150043	0.25	1	1	0.888889	0.846154	1	0.00767272	0.701824
chr10:68145218	1	1	0.5	1	0.166667	0.142857	4.25e-12	1.86e-08
chr10:109665203	0	0.5	0.2	0.857143	1	0	1.03e-07	7.13e-05
chr10:117683222	0.333333	0	0	0	0.380952	0.5	0.0223426	0.999989
chr10:75100580	0.212121	0.34375	0.666667	0.647059	0.543478	0.458333	0.00522538	0.56912
chr10:116266800	0.416667	0.375	1	0.761905	0.586207	0.666667	0.0279796	0.999989
chr10:84120506	0.571429	0.166667	1	1	0.545455	1	0.0388894	0.999989
chr10:81594050	0.444444	0.384615	0.466667	0.604651	0.695652	0.648649	0.00290544	0.400477
chr10:18738295	0.630435	0.291667	0.7	0.952381	1	0.884615	3.29e-06	0.00127607
chr10:83034076	1	1	1	0.75	1	0.555556	0.0131941	0.913936
chr10:59403976	0.814815	0.869565	0.766667	0.678571	0.5	0.521739	0.00443339	0.525569
chr10:5123751	0.783333	0.833333	1	0.592593	0.719298	0.565217	0.00974681	0.763847
chr10:77664390	0.625	0.483871	0.584158	0.642857	0.722222	0.891892	0.0239219	0.999989
chr10:67547793	0.0666667	0.352941	0.371429	0.05	0.285714	0.0588235	0.0235954	0.999989
chr10:119467638	0.88	0.589744	0.714286	0.956522	0.886364	0.96875	0.0165324	0.999989
chr10:71327676	0.545455	0.625	1	1	1	0.666667	0.000321752	0.0772397
chr10:79937251	0.25	0.246575	0.186992	0.390476	0.340659	0.581633	0.00523683	0.569894
chr10:61909267	0.761905	0.571429	0.666667	0.3125	0.391304	0.166667	0.00247626	0.355684
chr10:88378907	0	0	0	0.5	0	0	0.0662768	0.999989
chr10:76286311	0.444444	1	1	1	1	1	0.00761271	0.698281
chr10:99426900	0.789474	0.822222	0.852632	0.638889	0.706897	0.626374	0.00835705	0.709936
chr10:118559052	0.630137	0.706897	0.588235	0.85	0.903226	0.875	0.000624286	0.134427
chr10:30146332	1	1	1	0.555556	0.8	1	0.0105952	0.800742
chr10:84416040	0.785714	1	1	0.647059	0.4	0.846154	0.0107286	0.807107
chr10:127193496	0.666667	0.5	1	1	0.923077	1	0.0944062	0.999989
chr10:61765064	0.909091	0.5	1	0.75	0.461538	0.5	0.0441082	0.999989
chr10:122940323	0.545455	0.25	0.666667	0.333333	0.333333	0.8	0.050225	0.999989
chr10:81332516	0.5	0	0	0	0.166667	0	0.0487629	0.999989
chr10:44475354	0.875	0.25	0.5	1	0.904762	0.6	0.0065167	0.656978
chr10:128014963	0.565217	0.625	0.5	0.9	0.842105	0.857143	0.0137433	0.933831
chr10:42920583	0.636364	0.88	0.5	1	0.935484	1	0.00795683	0.709295
chr10:81467565	0	1	1	0.2	0.5	0	0.000102816	0.0303483
chr10:119649062	1	0.882353	0.55	1	1	0.916667	0.0142749	0.958112
chr10:7047659	0.333333	0.5	0.5	0	0	0	0.0909885	0.999989
chr10:98809097	0.375	1	0	1	0.846154	0	0.0154158	0.999989
chr10:85793253	0.680851	0.530303	0.849315	0.910112	0.920635	0.971429	0.00104524	0.195296
chr10:44898774	1	0.571429	0.777778	1	1	1	0.0277897	0.999989
chr10:54291130	0.894737	1	1	0.416667	0.794118	0.4	0.038673	0.999989
chr10:50700265	1	1	1	0	0.916667	1	0.0297554	0.999989
chr10:117423971	1	0.823529	1	0.181818	0.9	0.4	0.0324082	0.999989
chr10:83949255	0.857143	0.73913	0.666667	0.333333	0.285714	0.5	0.0035687	0.454922
chr10:70309457	0.214286	0.0761905	0.0744681	0.846154	0.172414	0.578947	0.00223435	0.331996
chr10:62329335	0.555556	1	1	0.7	0.515152	0.5	0.0418444	0.999989
chr10:69529399	0.5	0.740741	0.833333	1	0.833333	1	0.0177258	0.999989
chr10:60948466	0.857143	0.5	0.857143	1	1	1	0.0238601	0.999989
chr10:30236629	1	0.727273	0.75	1	1	1	0.00615521	0.639125
chr10:116266818	0.466667	0.636364	0.4	0.5	0.913043	0.571429	0.0222218	0.999989
chr10:76122560	0.75	0.723077	0.85	0.909091	0.95	0.934783	0.00116581	0.209194
chr10:84120507	0.3	1	1	1	0.933333	1	0.055607	0.999989
chr10:117446167	0.5	0.0909091	0.2	0.5	0.333333	0.75	0.00680587	0.66514
chr10:122506994	0.797753	0.854015	0.896	0.985507	0.947368	0.984375	0.0011491	0.20865
chr10:77634973	0	0	0	0	0.384615	0.6	0.00172743	0.277723
chr10:74675513	0.618321	0.592308	0.493827	0.301205	0.534247	0.262295	0.0142982	0.959183
chr10:39613454	0.166667	0.153846	0	0	0.333333	0.625	0.034042	0.999989
chr10:116266801	0.5	0.545455	0.4	0.5	0.913043	0.714286	0.00313365	0.41695
chr10:80189225	0.444444	0.428571	1	0.4	0.909091	1	0.0329553	0.999989
chr10:42955925	0	1	1	1	1	0.5	0.0424033	0.999989
chr10:62266728	0.818182	1	1	0.769231	0.647059	0.428571	0.0118319	0.85864
chr10:103641034	0.707317	0.54717	0.333333	0.168831	0.188679	0.0384615	4.3e-05	0.0142003
chr10:64785454	1	0.925926	1	1	0.75	0.25	0.000313934	0.076096
chr10:121974241	0.65	0.8	1	0.6875	0.4375	0.272727	0.00744669	0.689796
chr10:45147197	0.695652	0.5	0.3125	0.827586	0.83871	0.708333	0.00224709	0.333512
chr10:54535103	0.876147	0.890295	0.87234	0.587879	0.647059	0.789062	0.00138783	0.240809
chr10:61410340	0	0	0.2	0.4	0	0.4	0.0599551	0.999989
chr10:57507930	1	1	1	0.285714	0.75	1	0.000314578	0.076096
chr10:44447099	0.130435	0.333333	0.277778	0.428571	0.48	0.761905	0.00179269	0.282363
chr10:20986058	0.933333	1	0.9	0.571429	1	0.769231	0.041414	0.999989
chr10:6867913	0	1	1	1	0.52	0	0.0624339	0.999989
chr10:43836341	1	1	0.888889	0.166667	0.666667	0	0.000577419	0.12683
chr10:81054587	1	1	1	1	0.75	0.4	0.00455544	0.530298
chr10:79698280	1	0.947368	1	0.777778	0.698113	1	0.0095191	0.753584
chr10:79950761	0.363636	0	1	0.6	0.75	0.75	0.0652891	0.999989
chr10:26732359	0.473684	0.621212	0.5	0.770492	0.627119	0.97561	0.0152395	0.995044
chr10:121099946	0.2	0.266667	0.4	0.923077	0.857143	0.666667	1.86e-06	0.000733625
chr10:82992589	0.533333	0.529412	0.636364	0.1	0.217391	0.542857	0.027391	0.999989
chr10:71323740	0.916667	1	1	0.9	0.545455	1	0.0113715	0.83585
chr10:63815860	1	0.714286	0.9	0.25	0.666667	0.6	0.0639764	0.999989
chr10:86989515	1	1	1	0.6	1	1	0.0561008	0.999989
chr10:117683221	0	0	1	0.625	0.285714	0.75	3.01e-05	0.0103656
chr10:78085388	0.730769	0.716667	0.769231	0.860465	0.964286	0.868421	0.0108563	0.812988
chr10:13714051	0.181818	0.333333	0.5	1	0.833333	0.5	3.27e-07	0.000194358
chr10:105370418	0.928571	0.8	1	0.666667	0.71875	0.72	0.0236352	0.999989
chr10:13167819	0.181818	0	0.666667	0.571429	0.714286	0.571429	0.00752543	0.695128
chr10:69760386	1	0.888889	0.714286	0.5	0.6	1	0.0484573	0.999989
chr10:128474501	0.45	0.733333	1	0.875	0.829268	1	0.00624415	0.642286
chr10:103641035	0.62037	0.328125	0.34375	0	0.254545	0	0.00228378	0.337543
chr10:108455361	0.571429	0.357143	0.8	0.909091	0.5	1	0.00919527	0.739536
chr10:75028989	1	0.25	1	1	1	1	0.0409809	0.999989
chr10:45152780	0.263514	0.625	0.765432	0	0.214286	0.0625	0.000344431	0.0818107
chr10:80952793	0.583333	0.5	0.651163	0.888889	1	0.6875	0.00679553	0.66514
chr10:76412874	1	0.4	1	1	1	1	0.016646	0.999989
chr10:8550629	0.678571	0	0.5	0.1	0.666667	1	0.0689239	0.999989
chr10:63136110	0.5	0.428571	0.166667	1	0.5	0.75	0.107973	0.999989
chr10:93688332	1	1	1	0	1	1	0.0142241	0.957615
chr10:5081987	0.75	0.76	0.785714	1	0.666667	1	0.00726332	0.678211
chr10:60801730	0.25	0.272727	0.0666667	0.5	0.625	0.222222	0.0351014	0.999989
chr10:103684991	0.74	0.65	0.7	0.928571	0.875	0.863636	0.0125942	0.888911
chr10:118171923	1	1	1	0.6	1	1	0.0547942	0.999989
chr10:17509609	0.5	0.494382	0.637838	0.686275	0.754717	0.722892	0.0119624	0.863334
chr10:67336334	0.810811	0.876923	0.853659	0.965517	0.962963	0.985294	0.00100128	0.190883
chr10:120610246	0.469072	0.578947	0.576763	0.741935	0.656716	0.719298	0.00458209	0.530298
chr10:60596305	0.133333	0.190476	0.212766	0.333333	0.538462	0.625	0.0011922	0.213057
chr10:61871915	0.785714	0.4375	1	1	0.857143	1	0.0101298	0.77993
chr10:127868076	0.801724	0.775862	0.753521	0.936508	0.884058	0.915254	0.00262918	0.373346
chr10:39616662	0	1	1	1	0.956522	1	1.5e-13	1.16e-09
chr10:111844475	0	0.857143	0.333333	0	0.466667	0.333333	0.0774759	0.999989
chr10:24397701	0.672727	1	1	0.533333	0.294118	0.692308	0.0331672	0.999989
chr10:71335102	1	0.428571	1	1	1	1	0.00446948	0.528433
chr10:84442222	0.181818	0.625	0	0.153846	0	0	0.0155556	0.999989
chr10:95331711	0.941748	0.960526	0.955224	0.763636	0.785714	0.897436	0.00835272	0.709936
[truncated: 28,400 more rows]
