# Supplementary material for: Integrated Multi-Omics Analysis Reveals the Effect of Maternal Gestational Diabetes on Fetal Mouse Hippocampi
Source: Front Cell Dev Biol. 2022 Feb 14;10:748862. doi: 10.3389/fcell.2022.748862 (PMC8883435; doi:10.3389/fcell.2022.748862)
Supplement: Supplementary file 10 [file Table5.xlsx]

## Sheet: Supplementary Table 5
	Total	Hits	Raw p	-LOG(p)	Holm adjust	FDR	Impact	compounds	pathway
Alanine, aspartate and glutamate metabolism	24	7	0.0031017	5.7758	0.25124	0.090562	0.33227	C01042;C00049;C03406;C00334;C00122;C00438;C00042	mmu00250
Nicotinate and nicotinamide metabolism	13	5	0.0033132	5.7098	0.26506	0.090562	0.33333	C00006;C00003;C03150;C02918;C00253	mmu00760
Glutathione metabolism	26	7	0.0050877	5.2809	0.40193	0.1043	0.49427	C00051;C00006;C00127;C03740;C00077;C00315;C00750	mmu00480
Pyrimidine metabolism	41	9	0.0066911	5.007	0.52191	0.10973	0.3127	C00015;C00105;C00112;C00055;C00475;C00438;C00119;C00106;C00178	mmu00240
Valine, leucine and isoleucine biosynthesis	11	4	0.011034	4.5068	0.84959	0.15069	0.99999	C00123;C00183;C00407;C00233	mmu00290
Aminoacyl-tRNA biosynthesis	69	12	0.012864	4.3533	0.97765	0.15069	0.12903	C00079;C00062;C00049;C00065;C00073;C00183;C00047;C00407;C00123;C00078;C00082;C00148	mmu00970
Lysine biosynthesis	4	2	0.039919	3.2209	1	0.36371	0	C00449;C00047	mmu00300
Phenylalanine, tyrosine and tryptophan biosynthesis	4	2	0.039919	3.2209	1	0.36371	1	C00079;C00082	mmu00400
Glycine, serine and threonine metabolism	31	6	0.045776	3.084	1	0.37536	0.26989	C00065;C00114;C00258;C00719;C01026;C00300	mmu00260
beta-Alanine metabolism	17	4	0.052943	2.9385	1	0.39466	0	C00049;C00750;C00315;C00106	mmu00410
Phenylalanine metabolism	11	3	0.062845	2.7671	1	0.42944	0.62963	C00079;C05332;C00082	mmu00360
Glycerophospholipid metabolism	30	5	0.11172	2.1917	1	0.70471	0.15741	C00588;C00114;C00346;C00093;C00670	mmu00564
Purine metabolism	68	9	0.12784	2.057	1	0.74877	0.18689	C00385;C00119;C04677;C00575;C00212;C01762;C00655;C00262;C00242	mmu00230
Taurine and hypotaurine metabolism	8	2	0.1482	1.9092	1	0.81019	0.71428	C00245;C00519	mmu00430
Methane metabolism	9	2	0.18016	1.7139	1	0.91852	0.4	C00065;C00440	mmu00680
Glyoxylate and dicarboxylate metabolism	18	3	0.20068	1.6061	1	0.91852	0.06452	C00258;C00988;C00311	mmu00630
Cysteine and methionine metabolism	27	4	0.20163	1.6013	1	0.91852	0.18697	C00019;C00065;C00073;C02218	mmu00270
Ubiquinone and other terpenoid-quinone biosynthesis	3	1	0.23861	1.4329	1	1	0	C00082	mmu00130
Citrate cycle (TCA cycle)	20	3	0.24816	1.3937	1	1	0.09386	C00042;C00311;C00122	mmu00020
Tryptophan metabolism	40	5	0.26281	1.3363	1	1	0.35734	C00078;C00632;C00328;C00637;C05635	mmu00380
Lysine degradation	23	3	0.32192	1.1334	1	1	0.01471	C00047;C00449;C00408	mmu00310
Biotin metabolism	5	1	0.36536	1.0069	1	1	0	C00047	mmu00780
Histidine metabolism	15	2	0.37909	0.96997	1	1	0	C00386;C00049	mmu00340
Pantothenate and CoA biosynthesis	15	2	0.37909	0.96997	1	1	0	C00183;C00106	mmu00770
Cyanoamino acid metabolism	6	1	0.42064	0.86598	1	1	0	C00065	mmu00460
Valine, leucine and isoleucine degradation	38	4	0.42292	0.86058	1	1	0.0119	C00183;C00407;C00233;C00123	mmu00280
Glycerolipid metabolism	18	2	0.47226	0.75023	1	1	0.13031	C00093;C00258	mmu00561
Drug metabolism - other enzymes	30	3	0.49093	0.71146	1	1	0.19577	C16614;C16618;C16630	mmu00983
Propanoate metabolism	20	2	0.52959	0.63566	1	1	0	C00042;C05984	mmu00640
Tyrosine metabolism	44	4	0.54053	0.6152	1	1	0.14785	C05580;C00082;C00122;C00642	mmu00350
Sphingolipid metabolism	21	2	0.55664	0.58583	1	1	0.01504	C00065;C00346	mmu00600
Ascorbate and aldarate metabolism	9	1	0.55942	0.58086	1	1	0	C00072	mmu00053
One carbon pool by folate	9	1	0.55942	0.58086	1	1	0	C00440	mmu00670
Butanoate metabolism	22	2	0.58259	0.54027	1	1	0.02899	C00334;C00042	mmu00650
Riboflavin metabolism	11	1	0.63306	0.45719	1	1	0	C00255	mmu00740
Porphyrin and chlorophyll metabolism	27	2	0.69558	0.36301	1	1	0.15176	C00500;C01079	mmu00860
Pentose phosphate pathway	19	1	0.82393	0.19368	1	1	0	C00119	mmu00030
Amino sugar and nucleotide sugar metabolism	37	2	0.8467	0.16641	1	1	0.07851	C00140;C00043	mmu00520
Fructose and mannose metabolism	21	1	0.85356	0.15834	1	1	0.03142	C00794	mmu00051
Pyruvate metabolism	23	1	0.87823	0.12984	1	1	0.09	C03451	mmu00620
Galactose metabolism	26	1	0.90772	0.096814	1	1	0	C00794	mmu00052
Fatty acid elongation in mitochondria	27	1	0.91588	0.087865	1	1	0	C00249	mmu00062
Inositol phosphate metabolism	28	1	0.92333	0.079771	1	1	0	C00092	mmu00562
Steroid biosynthesis	35	1	0.95999	0.040828	1	1	0	C05107	mmu00100
Fatty acid metabolism	39	1	0.97246	0.027929	1	1	0	C00249	mmu00071
Metabolism of xenobiotics by cytochrome P450	39	1	0.97246	0.027929	1	1	0	C14863	mmu00980
Biosynthesis of unsaturated fatty acids	42	1	0.9792	0.021021	1	1	0	C00249	mmu01040
Fatty acid biosynthesis	43	1	0.98106	0.019122	1	1	0	C00249	mmu00061
Primary bile acid biosynthesis	46	1	0.98571	0.014396	1	1	0.02976	C00245	mmu00120
Drug metabolism - cytochrome P450	56	1	0.99443	0.0055807	1	1	0.01429	C16587	mmu00982
Arginine and proline metabolism	44	14	8.12e-06	11.722	0.00066557	0.00066557	0.35529	C00077;C00049;C03406;C00062;C00437;C00148;C00300;C00334;C00019;C00315;C00122;C02305;C01035;C00750	mmu00330
